# Supplementary material for: Establishment of a bleeding risk model for low-molecular-weight heparin in cancer-associated venous thromboembolism: a single-center retrospective study
Source: Front Pharmacol. 2025 Sep 29;16:1677891. doi: 10.3389/fphar.2025.1677891 (PMC12515667; doi:10.3389/fphar.2025.1677891)
Supplement: Supplementary file 1 [file Table1.xlsx]

## Sheet: 英文-转换总表
number	Age	Gender	Weight	Respiratory	Abdominal parenchymal organs	Digestive tract	Genitourinary tract	Other	Padua score	HASBLED bleeding risk score	HASBLED bleeding risk score( ≥ 3 )	Daily use of LMWH	medication duration of use	PT	PT（＞17）	APTT（S）	APTT（S）（＞47）	FIB（gL）	FIB（gL）（＜2）	creatinine	ccr(umol/L)	ccr(umol/L)（＜30）	ccr(umol/L)（＜60）	ccr(umol/L)（＜90）	PLT(*10^9/L)	PLT(＜100*10^9/L)	hypertension ( 0-no, 1-Yes)	hypertension ( 0-no, 1-Uncontrolled)	diabetes( 0-no, 1-Yes)	Active gastrointestinal ulcer( 0-no, 1-Yes)	a history of bleeding in the past 3 months( 0-no, 1-Yes)	invasive operation( 0-no, 1-Yes)	History of massive hemorrhage and acute stroke in the past 1 month( 0-no, 1-Yes)	rheumatic disease( 0-no, 1-Yes)	inserted central catheter( 0-no, 1-Yes)	NSAIDs( 0-no, 1-Yes)	antiplatelet drugs( 0-no, 1-Yes)	oral anticoagulation( 0-no, 1-Yes)	thrombolytic agents( 0-no, 1-Yes)	alcohol( 0-no, 1-Yes)	bleeding events( 0-no, 1-Yes)
1	57	1	60	1	0	0	0	0	6	0	0	166.667	8	12	0	30.1	0	4.37	0	59	103.187	0	1	0	74	1	0	0	0	0	0	0	0	0	0	0	0	1	0	0	1
2	49	1	80	0	1	0	0	0	10	2	0	125	20	11.1	0	28.9	0	3.5	0	233	38.1964	0	0	1	290	0	0	0	1	0	0	0	0	0	0	0	0	1	0	0	0
3	55	2	60	0	0	0	0	1	4	1	0	66.6667	3	10.7	0	31.5	0	5.52	0	867	6.92042	1	0	1	197	0	1	0	0	0	0	0	0	0	0	0	0	0	0	0	0
5	60	2	55	1	0	0	0	0	6	0	0	145.455	3	12.8	0	34	0	3.64	0	76	68.1115	0	0	1	117	0	0	0	0	0	0	0	0	0	0	0	0	1	0	0	0
6	47	2	67	0	0	1	0	0	6	0	0	149.254	16	10.7	0	38.4	0	3.33	0	37	198.124	0	1	0	312	0	1	0	0	0	0	0	0	0	0	0	0	1	0	0	0
8	70	1	50	1	0	0	0	0	6	1	0	200	6	11.7	0	37.8	0	3.37	0	55	77.7951	0	1	1	223	0	1	0	0	0	0	0	0	0	0	0	0	1	0	0	0
9	55	1	43	0	0	1	0	0	4	1	0	93.0233	33	12.9	0	35.9	0	6.38	0	52	85.9272	0	1	1	370	0	0	0	0	0	0	1	0	0	1	0	0	0	0	1	0
10	66	1	53	0	0	1	0	0	4	2	0	75.4717	1	10.9	0	31.6	0	4.32	0	60	79.9104	0	1	1	154	0	1	0	1	0	1	0	0	0	0	0	0	0	0	1	0
11	52	1	62	0	1	0	0	0	5	1	0	64.5161	4	14.2	0	32.2	0	3.03	0	67	99.5511	0	0	0	53	1	0	0	0	0	0	1	0	0	1	0	0	0	0	0	0
12	64	1	77.5	1	0	0	0	0	5	1	0	51.6129	5	11.6	0	32.9	0	4.2	0	49	146.949	0	1	0	300	0	0	0	0	0	0	1	0	0	1	0	0	0	0	1	0
13	69	1	53	0	0	1	0	0	4	1	0	188.679	2	11	0	30.4	0	2.84	0	79	58.2309	0	0	1	186	0	0	0	0	0	0	1	0	0	1	0	0	0	0	0	0
14	57	2	60	0	0	1	0	0	4	0	0	66.6667	5	11.7	0	26.6	0	3.41	0	64	91.5441	0	0	0	178	0	0	0	0	0	0	1	0	0	1	0	0	0	0	0	0
15	73	2	41	0	0	0	1	0	5	2	0	97.561	21	11	0	31.9	0	2.33	0	70	46.1681	0	0	1	283	0	0	0	0	0	0	0	0	0	0	0	0	1	0	0	0
16	57	1	69	1	0	0	0	0	7	1	0	57.971	3	10.5	0	31.5	0	3.49	0	72	97.2392	0	0	0	222	0	1	1	0	0	0	1	0	0	1	0	0	0	0	1	0
17	57	1	62	1	0	0	0	0	4	0	0	64.5161	3	12.8	0	32.8	0	2.25	0	68	92.514	0	0	0	284	0	0	0	0	0	0	1	0	0	1	0	0	0	0	0	0
18	26	2	47	0	0	1	0	0	4	0	0	85.1064	4	11.4	0	40.9	0	3.03	0	45	140.078	0	1	0	317	0	0	0	0	0	0	0	0	0	0	0	0	0	0	0	0
19	51	2	59	0	0	1	0	0	4	0	0	67.7966	6	10	0	28	0	2.7	0	52	118.801	0	1	0	207	0	0	0	0	0	0	1	0	0	1	0	0	0	0	0	0
20	57	2	60	0	0	1	0	0	4	0	0	66.6667	3	10.5	0	34	0	2.87	0	49	119.568	0	1	0	170	0	0	0	0	0	0	0	0	0	0	0	0	0	0	0	0
21	75	1	72	1	0	0	0	0	6	1	0	55.5556	19	12.8	0	31.3	0	3.41	0	70	81.7324	0	0	1	162	0	0	0	0	0	0	0	0	0	0	0	0	0	0	0	0
22	65	2	46	0	0	0	1	0	7	2	0	86.9565	6	11.2	0	29.6	0	3.67	0	58	69.9797	0	1	1	173	0	1	1	0	0	0	1	0	0	1	0	0	0	0	0	0
23	32	2	64	0	0	0	1	0	5	0	0	62.5	3	13.2	0	30.8	0	4.14	0	71	114.532	0	0	0	402	0	0	0	0	0	0	1	0	0	1	0	0	0	0	0	0
24	72	2	50	0	1	0	0	0	6	1	0	80	14	11.4	0	32.4	0	2.57	0	51	78.4314	0	1	1	422	0	0	0	0	0	0	1	0	0	1	0	0	1	0	0	0
25	58	1	70	0	0	1	0	0	4	0	0	57.1429	3	10.9	0	29.1	0	3.62	0	75	93.5615	0	0	0	170	0	1	0	1	0	0	1	0	0	1	0	0	0	0	0	0
26	51	1	75	0	0	1	0	0	4	0	0	53.3333	4	10.8	0	31.1	0	2.44	0	79	103.293	0	0	0	123	0	0	0	0	0	0	1	0	0	1	0	0	0	0	0	0
29	62	1	55	0	0	1	0	0	4	2	0	72.7273	19	11	0	27.5	0	4.03	0	52	100.856	0	1	0	233	0	1	0	0	0	0	0	0	0	0	1	0	0	0	0	0
30	61	2	55	0	1	0	0	0	4	0	0	72.7273	4	12.1	0	28	0	5.99	0	45	113.595	0	1	0	310	0	1	0	0	0	0	0	0	0	0	0	0	0	0	0	0
31	58	1	67	1	0	0	0	0	3	0	0	59.7015	13	10.7	0	30.9	0	2.93	0	64	104.943	0	0	0	141	0	0	0	0	0	0	1	0	0	1	0	0	1	0	0	0
32	31	1	48	0	0	1	0	0	4	0	0	83.3333	4	10.6	0	33	0	2.44	0	80	79.9511	0	0	1	198	0	0	0	0	0	0	1	0	0	1	0	0	0	0	0	0
33	48	1	87	1	0	0	0	0	3	0	0	45.977	8	9.8	0	30.9	0	3.14	0	76	128.748	0	0	0	81	1	0	0	0	0	0	1	0	0	1	0	0	0	0	0	0
34	48	1	74	0	0	0	0	1	4	0	0	54.0541	3	11.3	0	29.6	0	2.84	0	81	102.75	0	0	0	99	1	0	0	0	0	0	1	0	0	1	0	0	0	0	0	0
35	60	1	69	1	0	0	0	0	4	1	0	57.971	10	11.8	0	36.3	0	3.53	0	75	89.9756	0	0	1	212	0	0	0	0	0	0	0	0	0	0	0	0	0	0	0	0
36	52	1	58	0	0	1	0	0	4	0	0	68.9655	4	11.2	0	32.1	0	1.86	1	76	82.1001	0	0	1	127	0	0	0	0	0	0	0	0	0	0	0	0	0	0	0	0
37	67	1	71	0	0	1	0	0	4	2	0	56.338	3	11.3	0	27.9	0	2.03	0	62	102.197	0	0	0	158	0	0	0	0	0	0	0	0	0	0	0	0	0	0	1	0
38	51	2	54	0	0	0	1	0	4	0	0	74.0741	5	11.7	0	34.2	0	4.2	0	42	134.622	0	1	0	187	0	0	0	0	0	0	1	0	0	1	0	0	0	0	0	0
39	31	1	74	1	0	0	0	0	4	0	0	54.0541	4	10.4	0	31.4	0	3.07	0	71	138.882	0	0	0	216	0	0	0	0	0	0	1	0	0	1	0	0	0	0	0	0
40	48	2	65	0	0	0	1	0	4	0	0	61.5385	4	10.2	0	26.2	0	2.49	0	60	117.255	0	1	0	126	0	0	0	0	0	0	1	0	0	1	0	0	0	0	0	0
41	59	2	67.5	1	0	0	0	0	4	1	0	59.2593	11	10.5	0	27.8	0	3.21	0	65	98.9593	0	0	0	177	0	0	0	1	0	0	0	0	0	0	0	0	0	0	0	0
43	57	1	48	0	1	0	0	0	3	1	0	83.3333	15	14.6	0	32	0	4.8	0	101	48.2219	0	0	1	907	0	1	0	0	1	0	0	0	0	0	0	0	0	0	0	0
44	65	2	54	0	0	1	0	0	3	2	0	74.0741	11	11	0	32.2	0	3.17	0	34	140.138	0	1	0	242	0	1	1	1	0	0	0	0	0	0	1	0	1	0	0	0
45	56	1	66	0	0	1	0	0	5	0	0	60.6061	12	10.4	0	33.8	0	4.32	0	69	98.2247	0	0	0	83	1	0	0	1	0	0	1	0	0	1	0	0	0	0	0	0
46	57	2	60	0	0	1	0	0	4	0	0	66.6667	5	11	0	26.6	0	3.58	0	53	110.544	0	1	0	181	0	0	0	0	0	0	1	0	0	1	0	0	0	0	0	0
47	72	1	56	1	0	0	0	0	4	2	0	71.4286	26	12.2	0	35.7	0	3.67	0	79	58.9273	0	0	1	179	0	0	0	0	0	0	1	0	0	1	0	0	1	0	1	0
48	65	2	60	1	0	0	0	0	3	1	0	133.333	10	11.4	0	28.6	0	2.62	0	56	94.5378	0	1	0	88	1	1	0	1	0	0	0	0	0	0	0	0	0	0	0	0
50	65	1	57	0	0	1	0	0	4	2	0	70.1754	3	12.3	0	28	0	2.42	0	63	82.9549	0	0	1	218	0	0	0	0	0	1	1	0	0	1	0	0	0	0	0	0
51	57	1	72	0	0	1	0	0	4	1	0	194.444	3	11.5	0	28.5	0	2.31	0	77	94.8782	0	0	0	148	0	0	0	0	0	0	1	0	0	1	0	0	0	0	0	0
52	65	1	68	1	0	0	0	0	4	3	1	117.647	5	11.1	0	36.2	0	3.25	0	157	39.7116	0	0	1	282	0	1	0	0	0	0	0	0	0	0	0	0	0	0	0	0
53	74	1	55	1	0	0	0	0	5	1	0	72.7273	30	12.4	0	35.6	0	3.49	0	68	65.2596	0	0	1	321	0	0	0	0	0	0	1	0	0	1	0	0	1	0	0	0
54	57	2	58	0	0	0	1	0	4	0	0	68.9655	3	11.8	0	31.5	0	3.36	0	55	102.973	0	1	0	211	0	0	0	0	0	0	1	0	0	1	0	0	0	0	0	0
55	67	2	48	0	1	0	0	0	4	1	0	83.3333	10	10	0	30	0	2.87	0	55	74.9519	0	1	1	612	0	0	0	0	0	0	1	0	0	1	0	0	0	0	0	0
56	69	2	47	1	0	0	0	0	5	4	1	85.1064	10	14.3	0	34.2	0	3.97	0	48	81.7892	0	1	1	55	1	1	1	0	0	1	1	0	0	1	1	0	0	0	0	0
57	46	1	72	1	0	0	0	0	5	2	0	55.5556	6	13	0	34.7	0	4.32	0	70	118.198	0	0	0	182	0	0	0	1	0	0	1	0	0	1	1	0	0	0	1	0
58	39	1	65	1	0	0	0	0	4	3	1	61.5385	3	11.8	0	31.3	0	4.03	0	122	65.7842	0	0	1	268	0	0	0	0	0	0	1	0	0	1	1	0	0	0	1	0
59	66	1	41	1	0	0	0	0	3	2	0	97.561	7	11.3	0	28.5	0	3.49	0	79	46.95	0	0	1	101	0	0	0	0	0	0	1	0	0	1	1	0	0	0	0	0
60	58	2	46	0	0	1	0	0	4	1	0	86.9565	3	10.6	0	35	0	2.78	0	49	90.5642	0	1	0	204	0	0	0	0	0	0	0	0	0	0	0	0	0	0	0	0
61	65	2	60	1	0	0	0	0	4	0	0	66.6667	10	11.5	0	30.1	0	2.35	0	76	69.6594	0	0	1	96	1	0	0	1	0	0	0	0	0	0	0	0	0	0	0	0
63	64	2	53	0	0	0	0	1	4	0	0	100	2	12.3	0	28.7	0	2.49	0	54	87.756	0	1	1	193	0	1	0	1	0	0	0	0	0	0	0	0	1	0	0	0
64	62	1	73	0	0	1	0	0	4	0	0	54.7945	3	10.4	0	30.4	0	3.14	0	75	92.8117	0	0	0	145	0	1	0	0	0	0	1	0	0	1	0	0	0	0	0	0
65	49	1	64	0	1	0	0	0	3	0	0	62.5	12	11.6	0	32.3	0	2.7	0	52	136.919	0	1	0	82	1	1	0	0	0	0	0	0	0	0	0	0	0	0	0	0
66	59	2	60	0	0	0	1	0	3	2	0	66.6667	6	11.7	0	34.5	0	3.29	0	61	93.7319	0	0	0	137	0	0	0	0	0	0	1	0	0	1	0	0	0	0	0	0
67	66	1	52	0	0	1	0	0	4	1	0	76.9231	2	15.5	0	26.6	0	4.8	0	57	82.5291	0	1	1	257	0	0	0	0	0	0	0	0	0	0	1	0	0	0	0	0
68	46	2	40	0	0	1	0	0	4	0	0	100	5	13.6	0	24.4	0	1.86	1	54	81.9172	0	1	1	160	0	0	0	0	0	0	1	0	0	1	0	0	1	0	0	0
69	51	1	75	0	0	1	0	0	4	0	0	53.3333	4	10.8	0	32.7	0	3.29	0	72	113.335	0	0	0	129	0	0	0	0	0	0	1	0	0	1	0	0	0	0	0	0
70	63	1	49	0	0	1	0	0	4	0	0	81.6327	7	10.2	0	33	0	3.49	0	76	60.6904	0	0	1	165	0	0	0	0	0	0	1	0	0	1	0	0	1	0	0	0
71	57	2	60	0	0	1	0	0	4	0	0	66.6667	5	11	0	31.7	0	2.1	0	65	90.1357	0	0	1	152	0	0	0	0	0	0	1	0	0	1	0	0	0	0	0	0
73	26	2	46	0	0	1	0	0	3	0	0	86.9565	3	11.7	0	39	0	2.47	0	39	158.19	0	1	0	312	0	0	0	0	0	0	1	0	0	1	0	0	0	0	0	0
74	60	1	50	0	0	1	0	0	3	0	0	80	5	13.6	0	27	0	3.25	0	84	58.214	0	0	1	160	0	0	0	0	0	0	0	0	0	0	0	0	0	0	0	0
75	59	2	59	1	0	0	0	0	4	2	0	67.7966	23	12.4	0	28.4	0	4.52	0	46	122.225	0	1	0	297	0	1	0	1	0	0	0	0	0	0	1	0	0	0	0	0
76	48	1	82	1	0	0	0	0	4	0	0	48.7805	4	10.4	0	31.2	0	3.1	0	79	116.74	0	0	0	128	0	0	0	0	0	0	1	0	0	1	0	0	0	0	0	0
77	50	2	53	0	0	0	0	1	3	0	0	75.4717	18	12.3	0	29.6	0	2.54	0	58	96.7546	0	1	0	159	0	0	0	0	0	0	0	0	0	0	0	0	1	0	0	0
78	48	2	66	1	0	0	0	0	4	0	0	60.6061	1	10.2	0	27.5	0	2.4	0	52	137.376	0	1	0	121	0	1	0	0	0	0	1	0	0	1	0	0	0	0	0	0
79	34	1	71	0	0	1	0	0	4	1	0	197.183	2	11	0	32	0	3.82	0	129	71.3216	0	0	1	176	0	0	0	0	0	0	1	0	0	1	0	0	1	0	0	0
81	72	2	50	0	1	0	0	0	5	1	0	80	9	11.1	0	33	0	2.29	0	62	64.5161	0	0	1	355	0	0	0	0	0	0	1	0	0	1	0	0	0	0	0	0
82	45	2	47	0	0	1	0	0	6	0	0	170.213	14	11.5	0	33.9	0	2.29	0	44	119.385	0	1	0	215	0	0	0	0	0	0	1	0	0	1	0	0	1	0	0	0
83	53	2	58	1	0	0	0	0	4	0	0	68.9655	4	11.8	0	27.8	0	3.53	0	55	107.936	0	1	0	143	0	0	0	0	0	0	1	0	0	1	1	0	0	0	0	0
84	57	1	53	0	0	1	0	0	6	1	0	150.943	6	35.1	1	45.9	0	3.72	0	79	68.0728	0	0	1	224	0	0	0	0	0	0	1	0	1	1	0	0	1	0	0	0
85	74	1	71	1	0	0	0	0	4	3	1	56.338	4	11.3	0	28.4	0	3.07	0	123	46.574	0	0	1	384	0	0	0	0	0	0	1	0	0	1	1	1	0	0	1	0
86	48	2	65	0	0	0	1	0	4	0	0	61.5385	5	10.1	0	32.5	0	3.49	0	61	115.333	0	0	0	60	1	0	0	0	0	0	1	0	0	1	0	0	0	0	0	0
87	51	2	60	0	0	1	0	0	4	1	0	66.6667	3	10.7	0	24.7	0	2.93	0	60	104.706	0	1	0	166	0	0	0	0	0	0	1	0	0	1	1	0	0	0	0	0
88	64	1	38.5	1	0	0	0	0	4	1	0	103.896	4	12	0	35.4	0	4.26	0	46	77.7612	0	1	1	244	0	0	0	0	0	0	1	0	0	1	0	0	0	0	1	0
89	56	1	75	1	0	0	0	0	5	1	0	53.3333	7	10	0	30.5	0	5.04	0	104	74.0549	0	0	1	209	0	0	0	0	0	0	1	0	0	1	0	0	0	0	0	0
90	65	1	62	0	1	0	0	0	3	0	0	64.5161	9	10.6	0	32.2	0	4.45	0	66	86.1303	0	0	1	110	0	0	0	0	0	0	1	0	0	1	0	0	0	0	0	0
91	54	1	42	0	0	1	0	0	5	0	0	95.2381	8	13.3	0	33	0	5.62	0	98	45.0576	0	0	1	481	0	0	0	0	0	0	1	0	1	1	0	0	0	0	0	0
92	64	2	55	0	0	0	0	1	4	0	0	96.3636	10	12.2	0	30.5	0	3.17	0	58	84.787	0	1	1	129	0	1	0	1	0	0	1	0	0	1	0	0	1	0	0	0
93	70	1	50	0	0	1	0	0	5	2	0	80	5	11.3	0	32	0	4.03	0	56	76.4059	0	1	1	332	0	0	0	0	0	0	0	0	0	0	0	0	0	0	1	0
94	65	1	82	1	0	0	0	0	4	1	0	48.7805	11	11.2	0	30.6	0	3.92	0	93	80.8423	0	0	1	298	0	0	0	0	0	0	0	0	0	0	0	0	0	0	0	0
95	61	2	55	0	1	0	0	0	4	0	0	72.7273	3	11.4	0	28.9	0	5.29	0	50	102.235	0	1	0	398	0	1	0	0	0	0	0	0	0	0	0	0	0	0	0	0
96	51	1	72	0	1	0	0	0	3	1	0	55.5556	8	11.4	0	29	0	2.57	0	63	124.345	0	0	0	87	1	0	0	0	0	0	1	0	0	1	0	0	0	0	1	0
97	57	1	71	0	0	1	0	0	4	1	0	56.338	4	11.4	0	30	0	2.7	0	84	85.7638	0	0	1	208	0	0	0	0	0	0	1	0	0	1	0	0	0	0	1	0
98	58	2	50	0	0	1	0	0	4	0	0	80	7	12.8	0	29.9	0	4.45	0	66	73.0838	0	0	1	354	0	1	0	0	0	0	0	0	0	0	0	0	0	0	0	0
99	76	1	55	1	0	0	0	0	5	2	0	72.7273	10	12.7	0	33.5	0	4.32	0	74	58.1511	0	0	1	328	0	0	0	0	0	0	0	0	0	0	0	0	0	0	1	0
100	65	2	52.5	0	0	0	1	0	5	4	1	76.1905	45	14.5	0	35	0	5.41	0	30	154.412	0	1	0	183	0	1	1	1	0	0	0	0	0	0	1	0	0	0	0	0
101	31	1	55	1	0	0	0	0	4	1	0	72.7273	7	10.8	0	36	0	3.03	0	78	93.9596	0	0	0	235	0	0	0	0	0	0	1	0	0	1	0	0	0	0	0	0
102	31	1	75	1	0	0	0	0	4	1	0	53.3333	4	10	0	34.2	0	3.82	0	59	169.388	0	1	0	340	0	0	0	0	0	0	1	0	0	1	0	0	0	0	0	0
103	59	2	67.5	1	0	0	0	0	4	1	0	59.2593	8	10.2	0	28.9	0	3.58	0	56	114.863	0	1	0	342	0	0	0	1	0	0	1	0	0	1	0	0	0	0	1	0
104	74	1	51	1	0	0	0	0	6	2	0	78.4314	5	15.2	0	1.31	0	5.93	0	70	58.7845	0	0	1	386	0	0	0	1	0	0	1	0	0	1	0	0	1	0	1	0
105	65	1	68	1	0	0	0	0	4	3	1	58.8235	3	11.3	0	36.5	0	3.77	0	218	28.5996	1	0	1	294	0	0	0	0	0	0	1	0	0	1	0	0	0	0	1	0
106	77	2	53	0	1	0	0	0	4	2	0	100	2	13.9	0	33.6	0	1.83	1	48	81.8382	0	1	1	122	0	0	0	0	0	0	0	0	0	0	1	0	1	0	0	0
107	50	1	63	1	0	0	0	0	4	1	0	63.4921	18	10.9	0	30.3	0	4.17	0	114	60.803	0	0	1	201	0	0	0	0	0	0	0	0	0	0	0	0	0	0	1	0
108	56	1	69	0	0	1	0	0	4	0	0	57.971	4	10.4	0	33.8	0	3.32	0	80	88.5697	0	0	1	93	1	0	0	1	0	0	1	0	0	1	0	0	0	0	0	0
109	58	1	74	0	0	1	0	0	4	1	0	54.0541	2	11.6	0	30	0	3.41	0	64	115.908	0	0	0	163	0	1	0	1	0	0	1	0	0	1	0	0	0	0	0	0
110	56	1	63	1	0	0	0	0	6	0	0	126.984	11	12.2	0	30	0	5.08	0	76	85.1242	0	0	1	60	1	0	0	0	0	0	1	0	0	1	1	0	1	0	0	0
111	65	1	80	1	0	0	0	0	5	1	0	50	14	11.9	0	31.6	0	3.72	0	94	78.0315	0	0	1	174	0	0	0	0	0	0	1	0	0	1	0	0	0	0	1	0
112	66	2	74	1	0	0	0	0	5	1	0	54.0541	8	14.6	0	39.8	0	4.96	0	67	96.1545	0	0	0	349	0	0	0	1	0	0	1	0	0	1	1	0	0	0	1	0
114	39	1	65	1	0	0	0	0	4	2	0	61.5385	3	11.3	0	28.6	0	4.39	0	103	77.9191	0	0	1	353	0	0	0	0	0	0	1	0	1	1	1	0	0	0	1	0
116	63	1	50	1	0	0	0	0	3	0	0	80	4	12.7	0	41.7	0	4.96	0	49	96.0531	0	1	0	334	0	0	0	0	0	0	0	0	0	0	0	0	0	0	1	0
117	70	1	68	0	0	1	0	0	4	2	0	117.647	6	13.3	0	31	0	1.68	1	75	77.5876	0	0	1	101	0	1	0	0	0	0	0	0	0	0	0	0	1	0	0	0
118	66	1	41	1	0	0	0	0	5	3	1	97.561	3	11.9	0	30.3	0	3.45	0	85	43.6358	0	0	1	148	0	0	0	0	0	0	1	0	0	1	0	0	0	0	1	0
119	67	2	58	0	0	1	0	0	4	1	0	68.9655	5	12.5	0	39.9	0	3.06	0	36	138.366	0	1	0	228	0	0	0	0	0	0	0	0	0	0	0	0	0	0	0	0
120	71	1	63	0	0	1	0	0	5	2	0	95.2381	11	11.6	0	31.1	0	2.83	0	88	60.3884	0	0	1	155	0	1	0	0	0	0	1	0	0	1	0	0	0	0	1	0
121	63	1	45	0	0	1	0	0	4	0	0	88.8889	5	11.2	0	31.7	0	3.92	0	69	61.3905	0	0	1	141	0	0	0	0	0	0	1	0	0	1	0	0	0	0	0	0
122	64	1	50	0	0	1	0	0	3	1	0	80	3	12.1	0	34.8	0	2.7	0	66	70.386	0	0	1	246	0	0	0	0	0	0	0	0	0	0	1	1	1	0	0	0
123	57	2	61	0	0	1	0	0	4	1	0	65.5738	5	10.9	0	31.1	0	3.07	0	65	91.638	0	0	0	199	0	0	0	0	0	0	1	0	0	1	0	0	0	0	0	0
125	49	1	67.5	0	1	0	0	0	4	2	0	59.2593	16	11.1	0	28.1	0	2.55	0	63	119.193	0	0	0	81	1	1	0	0	0	0	0	0	0	0	1	0	0	0	0	0
127	46	2	41	0	0	1	0	0	3	1	0	73.1707	11	13	0	25.2	0	2.28	0	54	83.9651	0	1	1	172	0	0	0	0	0	0	1	0	0	1	1	0	0	0	0	0
128	54	2	55	0	0	0	0	1	5	2	0	100	6	11	0	34	0	3.53	0	53	104.994	0	1	0	304	0	1	1	0	0	0	1	0	0	1	1	0	0	0	0	0
129	61	2	61	0	1	0	0	0	3	3	1	65.5738	4	12.1	0	31.2	0	6.23	0	70	80.9916	0	0	1	373	0	1	1	0	0	0	0	0	0	0	1	0	0	0	0	0
130	68	2	51.5	0	1	0	0	0	7	1	0	77.6699	8	12.5	0	25.6	0	2	0	70	62.3193	0	0	1	181	0	0	0	0	0	0	1	0	0	1	1	0	1	0	0	0
132	48	2	68	0	0	0	0	1	4	0	0	58.8235	1	10.8	0	30.1	0	2.52	0	52	141.538	0	1	0	124	0	1	0	0	0	0	1	0	0	0	0	0	0	0	0	0
133	57	1	39	0	0	1	0	0	8	2	0	102.564	18	12.5	0	30.4	0	3.1	0	63	62.8129	0	0	1	253	0	1	1	0	0	0	1	0	0	1	1	0	0	0	1	0
135	56	1	66.5	0	0	0	0	1	4	2	0	180.451	38	12.6	0	30	0	4.77	0	127	53.7705	0	0	1	55	1	1	1	0	0	0	0	0	0	0	0	0	0	0	0	0
136	69	1	53	0	0	1	0	0	4	2	0	150.943	5	12.6	0	30	0	4.77	0	190	24.2118	1	0	1	185	0	1	0	0	0	0	1	0	0	1	0	0	0	0	1	0
137	60	1	50	0	0	1	0	0	6	0	0	160	1	12.9	0	28.3	0	3.79	0	109	44.8622	0	0	1	132	0	0	0	0	0	0	1	0	0	1	0	0	0	0	0	0
139	54	2	52	0	0	1	0	0	7	1	0	76.9231	1	13	0	30.6	0	5.07	0	30	175.373	0	1	0	267	0	1	0	0	0	0	1	0	0	1	1	0	0	0	0	0
140	66	1	61	0	0	1	0	0	6	2	0	98.3607	4	10.6	0	35.6	0	4.99	0	127	43.4515	0	0	1	198	0	1	0	0	0	0	1	0	0	1	1	0	0	0	0	0
141	50	2	54	1	0	0	0	0	7	1	0	101.852	5	11.8	0	24.9	0	3.9	0	52	109.955	0	1	0	220	0	0	0	0	0	0	1	0	0	1	0	0	0	0	0	0
142	55	1	52	0	0	1	0	0	3	1	0	76.9231	22	10.5	0	35.7	0	4.99	0	67	80.6481	0	0	1	199	0	0	0	0	0	0	1	0	0	1	0	0	0	0	1	0
143	58	2	50	0	0	1	0	0	4	0	0	80	5	13.1	0	28.5	0	4.88	0	65	74.2081	0	0	1	342	0	1	0	0	0	0	0	0	0	0	0	0	0	0	0	0
144	55	1	66	0	0	1	0	0	3	1	0	60.6061	5	13.9	0	33.6	0	5.29	0	50	137.164	0	1	0	136	0	0	0	1	0	0	0	0	0	0	1	0	0	0	0	0
145	64	2	53	1	0	0	0	0	4	0	0	200	2	11.4	0	29.2	0	2.57	0	64	74.0441	0	0	1	159	0	1	0	0	0	0	1	0	0	1	0	0	0	0	0	0
146	57	1	60	1	0	0	0	0	7	1	0	200	27	14.4	0	33.9	0	5.62	0	75	81.1736	0	0	1	216	0	0	0	0	0	0	1	0	0	1	1	0	0	0	0	0
148	53	1	80	1	0	0	0	0	4	1	0	50	5	10.6	0	28.8	0	3.62	0	55	154.701	0	1	0	154	0	0	0	0	0	0	0	0	0	0	0	0	0	0	0	0
149	72	1	47	1	0	0	0	0	8	2	0	85.1064	1	13.4	0	29.3	0	2.87	0	67	58.3148	0	0	1	213	0	0	0	0	0	0	1	0	0	1	0	0	1	0	1	0
150	68	1	59	0	1	0	0	0	6	3	1	67.7966	29	14.4	0	31.9	0	4.99	0	73	71.1391	0	0	1	202	0	1	0	1	0	0	1	0	0	1	1	0	0	0	1	0
151	52	1	60	0	0	1	0	0	4	0	0	66.6667	3	11.4	0	37.6	0	1.75	1	76	84.9312	0	0	1	141	0	0	0	0	0	0	0	0	0	0	0	0	0	0	0	0
152	66	1	55	1	0	0	0	0	7	3	1	72.7273	30	10.9	0	31.5	0	3.02	0	82	60.6774	0	0	1	188	0	1	0	0	0	0	0	0	0	0	1	0	0	0	0	0
153	74	1	77	1	0	0	0	0	5	2	0	51.9481	4	11.9	0	30.9	0	2.84	0	107	58.0627	0	0	1	369	0	0	0	0	0	0	1	0	0	1	0	1	0	0	0	0
154	82	2	64	0	0	0	1	0	4	2	0	62.5	5	12.6	0	29.4	0	3.53	0	58	75.2941	0	1	1	244	0	1	0	1	0	0	0	0	0	0	1	0	0	0	0	0
155	57	2	62.5	0	0	0	0	1	9	1	0	192	17	10.3	0	32.1	0	4.06	0	66	92.4688	0	0	0	244	0	1	0	0	0	0	1	0	0	0	1	0	0	0	0	0
156	65	1	66	0	1	0	0	0	3	1	0	60.6061	8	11.5	0	31.3	0	3.82	0	67	90.3186	0	0	1	190	0	1	0	0	0	0	1	0	0	1	0	0	0	0	0	0
157	72	1	75	1	0	0	0	0	4	1	0	53.3333	9	10.5	0	28.8	0	3.17	0	86	72.4967	0	0	1	309	0	1	0	0	0	0	1	0	0	1	0	0	0	0	0	0
158	69	1	72	0	0	1	0	0	4	1	0	55.5556	6	10.4	0	33	0	4.52	0	76	82.2288	0	0	1	266	0	1	0	1	0	0	1	0	0	1	0	0	0	0	0	0
159	67	1	55	0	0	0	0	1	4	1	0	72.7273	6	11.5	0	34.7	0	2.93	0	58	84.6261	0	1	1	239	0	1	0	0	0	0	0	0	0	0	0	0	0	0	1	0
160	57	2	61	0	0	1	0	0	4	1	0	65.5738	5	10.4	0	29.2	0	2.9	0	62	96.0721	0	0	0	181	0	1	0	0	0	0	1	0	0	0	1	0	0	0	0	0
161	48	2	69	0	0	1	0	0	4	1	0	57.971	1	11.6	0	30.6	0	3.03	0	56	133.361	0	1	0	101	0	0	0	0	0	0	1	0	0	0	1	0	0	0	0	0
162	64	2	60	0	0	1	0	0	7	1	0	100	4	11.1	0	23.6	0	3.45	0	66	81.2834	0	0	1	124	0	0	0	0	0	0	0	0	0	0	1	0	0	0	0	0
164	62	1	45	0	0	1	0	0	4	0	0	88.8889	5	10.7	0	28.9	0	3.66	0	82	52.3287	0	0	1	195	0	0	0	0	0	0	1	0	0	1	0	0	0	0	0	0
165	50	2	73	0	0	0	0	1	4	0	0	54.7945	18	10.3	0	32.4	0	3.8	0	43	179.754	0	1	0	296	0	0	0	1	0	0	0	0	0	0	0	0	0	0	0	0
166	55	1	76	1	0	0	0	0	4	0	0	52.6316	28	10.4	0	32.7	0	3.66	0	62	127.376	0	0	0	351	0	0	0	0	0	0	1	0	0	0	0	0	0	0	0	0
167	70	1	65	0	0	1	0	0	4	1	0	61.5385	19	11.6	0	33.1	0	3.57	0	66	84.278	0	0	1	82	1	1	0	0	0	0	0	0	0	0	0	0	0	0	0	0
168	72	1	51	0	0	1	0	0	4	1	0	78.4314	3	11.4	0	32.5	0	2.4	0	79	53.6659	0	0	1	163	0	1	0	1	0	0	0	0	0	0	0	0	0	0	0	0
169	61	2	45	0	0	1	0	0	4	1	0	88.8889	1	11.6	0	32.4	0	2.26	0	40	104.559	0	1	0	336	0	0	0	0	0	0	0	0	0	0	1	0	0	0	0	0
170	65	1	83	1	0	0	0	0	4	1	0	48.1928	10	10.7	0	31.6	0	3.4	0	87	87.4715	0	0	1	274	0	0	0	0	0	0	0	0	0	0	0	0	0	0	0	0
171	66	1	41	1	0	0	0	0	4	2	0	97.561	10	11.4	0	30.9	0	4.12	0	78	47.5519	0	0	1	151	0	0	0	0	0	0	1	0	0	1	1	0	0	0	0	0
172	48	2	69	0	0	0	0	1	4	0	0	57.971	1	10.8	0	33	0	2.42	0	62	120.455	0	0	0	135	0	1	1	0	0	0	0	0	0	0	0	0	0	0	0	0
173	65	1	77.5	1	0	0	0	0	4	2	0	51.6129	10	12.1	0	30.5	0	4.36	0	91	78.0851	0	0	1	191	0	0	0	0	0	0	1	0	0	1	0	0	0	0	0	0
174	55	2	56	0	0	0	0	1	6	1	0	98.2143	15	10.6	0	27.3	0	4.24	0	43	130.233	0	1	0	257	0	0	0	0	0	0	0	0	0	0	0	0	0	0	0	0
175	72	1	53	1	0	0	0	0	4	1	0	75.4717	8	12.3	0	35.6	0	4.84	0	89	49.5041	0	0	1	271	0	0	0	0	0	0	0	0	0	0	0	0	0	0	0	0
176	58	1	72.5	0	0	1	0	0	4	1	0	55.1724	2	12.4	0	30	0	4.69	0	69	105.329	0	0	0	172	0	1	0	1	0	0	0	0	0	0	1	0	0	0	0	0
177	70	1	64	1	0	0	0	0	7	2	0	62.5	7	11.9	0	28.6	0	3.44	0	58	94.4271	0	1	0	57	1	0	0	0	0	0	0	0	0	0	1	0	0	0	0	0
178	50	1	67	0	0	1	0	0	4	1	0	59.7015	3	11.1	0	34.4	0	4.55	0	80	92.1455	0	0	0	201	0	1	0	0	0	0	0	0	0	0	0	0	0	0	0	0
180	65	2	67	0	0	0	1	0	7	1	0	119.403	4	12.5	0	28.1	0	3.24	0	54	109.477	0	1	0	167	0	1	0	0	0	0	1	0	0	1	0	0	0	0	0	0
181	50	1	64	1	0	0	0	0	3	0	0	62.5	21	13.2	0	28.9	0	6.01	0	86	81.8787	0	0	1	244	0	0	0	0	0	0	0	0	0	0	1	0	0	0	0	0
182	52	1	78	1	0	0	0	0	4	0	0	51.2821	5	10.6	0	29.4	0	3.8	0	58	144.676	0	1	0	159	0	0	0	0	0	0	0	0	0	0	0	0	0	0	0	0
183	72	1	45	1	0	0	0	0	7	3	1	177.778	19	11.7	0	24.2	0	2.53	0	61	61.3251	0	0	1	148	0	0	0	0	0	0	1	0	0	1	1	0	1	0	1	0
186	64	2	53	0	0	0	0	1	4	0	0	75.4717	15	11.3	0	28.3	0	2.46	0	57	83.1373	0	1	1	164	0	1	0	1	0	0	1	0	0	1	0	0	0	0	0	0
187	51	1	53	0	0	1	0	0	4	0	0	75.4717	8	10.9	0	32.9	0	4.69	0	52	110.894	0	1	0	308	0	0	0	0	0	0	0	0	0	0	0	0	0	0	0	0
188	71	1	79	1	0	0	0	0	4	2	0	50.6329	10	11.4	0	31.3	0	3.57	0	84	79.3311	0	0	1	209	0	1	1	0	0	0	1	0	0	1	0	1	0	0	0	0
190	57	2	60	0	0	1	0	0	4	0	0	66.6667	4	11.6	0	29.3	0	2.8	0	60	97.6471	0	1	0	162	0	0	0	0	0	0	0	0	0	0	0	0	0	0	0	0
191	64	2	60	0	0	1	0	0	4	0	0	66.6667	4	11.5	0	25	0	3.24	0	53	101.221	0	1	0	126	0	0	0	0	0	0	0	0	0	0	0	0	0	0	0	0
192	48	1	80	1	0	0	0	0	4	0	0	50	11	11	0	31.7	0	2.37	0	79	113.893	0	0	0	110	0	1	0	0	0	0	1	0	0	1	0	0	0	0	0	0
193	65	1	62	0	1	0	0	0	7	2	0	64.5161	8	11.7	0	33.6	0	3.75	0	68	83.597	0	0	1	98	1	1	0	0	0	0	1	0	0	1	0	0	0	0	0	0
194	62	1	59.5	0	0	0	0	1	6	1	0	201.681	8	11.7	0	31.5	0	2.56	0	49	115.788	0	1	0	91	1	1	0	1	0	0	0	0	0	0	1	0	0	0	1	0
195	57	2	56	0	0	0	1	0	4	1	0	71.4286	7	10.4	0	22.3	0	2.3	0	46	118.875	0	1	0	150	0	0	0	0	0	0	1	0	0	1	1	0	0	0	0	0
196	65	1	47.5	0	0	1	0	0	3	2	0	84.2105	3	11.9	0	32.6	0	4.23	0	84	51.8468	0	0	1	234	0	1	0	0	0	0	1	0	0	0	1	1	0	0	0	0
197	69	1	72	0	0	1	0	0	4	0	0	55.5556	7	11.9	0	32.2	0	6.12	0	68	91.9028	0	0	0	136	0	1	0	1	0	0	1	0	0	1	0	0	0	0	0	0
198	64	2	60	0	0	1	0	0	4	1	0	66.6667	5	11.4	0	25.4	0	5.34	0	59	90.9272	0	1	0	167	0	0	0	0	0	0	1	0	0	1	1	0	0	0	0	0
199	57	2	75	0	0	0	1	0	4	0	0	53.3333	3	12.7	0	32.3	0	4.76	0	75	97.6471	0	0	0	157	0	0	0	0	0	0	1	0	0	1	0	0	0	0	0	0
200	71	2	52	0	0	1	0	0	5	2	0	76.9231	3	11.3	0	34.2	0	3.35	0	55	76.7487	0	1	1	178	0	1	0	0	0	0	0	0	0	0	0	0	0	0	0	0
201	53	2	40	0	1	0	0	0	3	1	0	100	8	13	0	33.9	0	3.11	0	57	71.8266	0	1	1	90	1	0	0	0	0	0	1	0	0	1	0	0	0	0	0	0
202	50	1	63	0	0	0	0	1	2	3	1	63.4921	8	14.2	0	28.9	0	3.66	0	74	93.6695	0	0	0	222	0	0	0	0	0	0	1	0	0	1	0	0	0	0	1	0
203	47	2	40	1	0	0	0	0	8	4	1	100	7	10.8	0	35.5	0	3.8	0	60	72.9412	0	1	1	98	1	0	0	0	0	0	1	0	0	1	1	0	0	0	0	1
204	60	2	51.9	0	0	1	0	0	4	1	0	77.0713	3	11.7	0	33	0	3.92	0	41	119.139	0	1	0	175	0	0	0	0	0	0	1	0	0	1	0	0	0	0	0	0
205	63	1	55	0	0	1	0	0	4	1	0	72.7273	6	11	0	29.2	0	4.35	0	65	79.6502	0	0	1	351	0	0	0	0	0	0	1	0	0	1	1	0	0	0	1	0
207	56	1	88	0	0	0	0	1	5	1	0	45.4545	11	10.9	0	32.4	0	3.39	0	69	130.966	0	0	0	193	0	0	0	0	0	0	0	0	0	0	0	0	0	0	0	0
209	68	2	60	0	0	1	0	0	3	1	0	66.6667	4	10.4	0	29.9	0	3.92	0	62	81.9734	0	0	1	250	0	0	0	1	0	0	1	0	0	1	0	0	0	0	0	0
210	21	2	51	0	0	1	0	0	4	1	0	78.4314	6	11.4	0	32.6	0	2.9	0	42	170	0	1	0	192	0	0	0	0	0	0	1	0	0	1	0	0	0	0	0	0
211	64	2	53.5	0	0	0	1	0	4	1	0	186.916	13	11.7	0	33.7	0	4.68	0	41	116.671	0	1	0	161	0	1	0	1	0	0	1	0	0	1	0	0	0	0	0	0
212	55	2	68	0	0	0	1	0	3	0	0	58.8235	8	11.4	0	29.3	0	3.11	0	66	103.03	0	0	0	123	0	0	0	0	0	0	0	0	0	0	0	0	0	0	0	0
213	52	1	70	0	0	1	0	0	4	1	0	57.1429	13	11.5	0	31.1	0	3	0	62	121.461	0	0	0	216	0	0	0	0	0	0	1	0	0	1	0	0	0	0	0	0
214	60	2	41	0	0	1	0	0	7	1	0	97.561	3	12.8	0	32.4	0	1.49	1	96	40.1961	0	0	1	71	1	0	0	0	0	0	1	0	0	1	0	0	0	0	0	0
215	69	1	65	0	0	1	0	0	5	5	1	61.5385	3	12.4	0	29.1	0	2.33	0	93	60.6646	0	0	1	114	0	1	0	1	0	0	1	1	0	1	0	0	0	0	0	0
216	65	1	70	0	0	0	0	1	4	2	0	57.1429	9	11.3	0	32.3	0	3.87	0	77	83.3519	0	0	1	99	1	0	0	0	0	0	1	0	0	1	0	0	0	0	1	0
217	65	1	50	0	0	1	0	0	3	2	0	80	3	12.9	0	30.1	0	2.94	0	57	80.4272	0	1	1	222	0	1	0	1	0	0	1	0	0	1	0	0	0	0	0	0
218	55	1	62	1	0	0	0	0	5	3	1	64.5161	6	11.5	0	34.2	0	2.63	0	75	85.9006	0	0	1	172	0	0	0	0	0	0	1	1	0	1	0	0	0	0	1	0
219	31	1	63	0	0	1	0	0	4	2	0	63.4921	4	11.3	0	34.8	0	2.33	0	76	110.459	0	0	0	216	0	0	0	0	0	0	1	0	0	1	0	0	0	0	1	0
220	58	1	51	1	0	0	0	0	3	1	0	78.4314	6	14.7	0	39.8	0	4.34	0	83	61.596	0	0	1	210	0	0	0	0	0	0	0	0	0	0	0	0	0	0	0	0
221	55	1	62	0	0	1	0	0	4	1	0	64.5161	3	11.4	0	32.7	0	13.3	0	72	89.4798	0	0	1	53	1	0	0	0	0	0	0	0	0	0	0	0	0	0	1	0
222	49	1	69	0	0	1	0	0	4	1	0	57.971	3	10.9	0	32.4	0	3.71	0	95	80.8004	0	0	1	182	0	0	0	0	0	0	0	0	0	0	0	0	0	0	0	0
224	56	2	45	1	0	0	0	0	5	3	1	88.8889	2	12.7	0	33.3	0	5.16	0	32	138.971	0	1	0	210	0	0	0	0	0	0	1	0	0	1	1	1	0	0	0	0
225	50	2	55	0	0	0	0	1	7	0	0	200	3	12.2	0	24.1	0	3.07	0	47	123.905	0	1	0	196	0	0	0	1	0	0	1	0	0	1	0	0	0	0	0	0
226	67	2	42	0	0	0	0	1	7	4	1	95.2381	10	17.5	1	28.9	0	3.27	0	73	49.4118	0	0	1	114	0	0	0	0	0	0	1	0	0	0	1	0	1	0	0	0
228	47	2	65	0	0	0	1	0	4	1	0	61.5385	6	10.9	0	33.4	0	3.31	0	43	165.39	0	1	0	191	0	0	0	0	0	0	1	0	0	1	1	0	0	0	0	0
229	62	1	78	0	1	0	0	0	3	1	0	51.2821	6	12.1	0	29.2	0	2.06	0	54	137.734	0	1	0	242	0	0	0	1	0	0	0	0	0	0	1	0	0	0	0	0
230	64	2	52	0	0	0	0	1	5	1	0	76.9231	3	11.2	0	28.6	0	2.87	0	58	80.1623	0	1	1	220	0	1	0	1	0	0	1	0	1	1	0	0	0	0	0	0
231	60	1	51	1	0	0	0	0	4	1	0	78.4314	10	12	0	31.9	0	3.98	0	68	73.3496	0	0	1	162	0	0	0	0	0	0	0	0	0	0	0	0	0	0	1	0
232	48	2	52	0	0	1	0	0	4	0	0	76.9231	3	11.2	0	28	0	3.07	0	49	114.862	0	1	0	126	0	0	0	0	0	0	1	0	0	0	0	0	0	0	0	0
233	63	1	54	0	0	1	0	0	4	2	0	74.0741	4	11.9	0	32.6	0	4.91	0	98	51.8687	0	0	1	288	0	1	0	0	0	0	1	0	0	1	0	0	0	0	1	0
234	54	1	50	1	0	0	0	0	3	1	0	80	4	11.4	0	36.1	0	3.5	0	68	77.3048	0	0	1	86	1	0	0	0	0	0	1	0	0	1	1	0	0	0	0	1
235	78	2	60	1	0	0	0	0	5	3	1	66.6667	8	13.3	0	34.2	0	3.35	0	58	75.4564	0	1	1	227	0	1	0	0	0	0	1	0	0	1	0	1	0	0	0	0
236	31	2	65.5	0	0	0	1	0	4	1	0	183.206	5	10.8	0	29.1	0	2.47	0	54	155.545	0	1	0	93	1	0	0	0	0	0	1	0	0	1	0	0	0	0	0	0
237	64	2	60	0	0	1	0	0	4	1	0	66.6667	4	11.6	0	25.8	0	3.66	0	58	92.4949	0	1	0	193	0	0	0	0	0	0	1	0	0	#NULL!	1	0	0	0	0	0
238	49	1	51	0	0	1	0	0	4	0	0	78.4314	4	11.4	0	32.1	0	3.92	0	93	61.0064	0	0	1	204	0	0	0	0	0	0	1	0	0	1	0	0	0	0	0	0
239	77	1	60	0	0	1	0	0	4	2	0	100	10	11.9	0	29.6	0	2.97	0	100	46.2103	0	0	1	149	0	0	0	0	0	0	0	0	0	0	0	0	1	0	0	0
240	60	2	63	0	0	1	0	0	4	1	0	63.4921	4	12.1	0	31.6	0	3.87	0	44	134.759	0	1	0	204	0	0	0	0	0	0	1	0	0	1	0	0	0	0	1	0
241	55	1	52.5	1	0	0	0	0	7	1	0	76.1905	16	11.9	0	32.3	0	4.8	0	98	55.6671	0	0	1	169	0	0	0	0	0	0	1	0	0	1	0	0	0	0	1	0
242	63	1	51	1	0	0	0	0	4	3	1	78.4314	6	13	0	35	0	3.66	0	59	81.3684	0	1	1	131	0	0	0	0	0	0	1	0	0	1	1	0	0	0	0	0
243	50	2	54	0	0	1	0	0	4	1	0	74.0741	6	11.3	0	28.3	0	2.72	0	55	103.957	0	1	0	202	0	0	0	0	0	0	1	0	0	1	1	0	0	0	0	0
244	21	2	49	0	0	1	0	0	4	1	0	81.6327	5	11.3	0	34.5	0	3.98	0	43	159.535	0	1	0	203	0	0	0	0	0	0	1	0	0	1	0	0	0	0	0	0
245	44	1	46.5	1	0	0	0	0	4	2	0	86.0215	16	11.7	0	33	0	4.88	0	61	89.4625	0	0	1	328	0	0	0	0	0	0	1	0	0	1	1	0	0	0	0	0
246	68	1	70	1	0	0	0	0	3	2	0	57.1429	3	11.3	0	32.5	0	3.11	0	53	116.252	0	1	0	171	0	0	0	0	0	0	1	0	0	1	0	0	0	0	1	0
247	64	2	65	0	0	0	1	0	4	0	0	61.5385	3	12	0	33.9	0	4.15	0	91	63.8655	0	0	1	189	0	0	0	0	0	0	1	0	0	1	0	0	0	0	0	0
248	36	1	49	0	0	1	0	0	4	2	0	81.6327	3	12.3	0	35.2	0	2.52	0	77	80.9069	0	0	1	108	0	0	0	0	0	0	1	0	0	1	0	0	0	0	1	0
249	76	2	56	0	0	1	0	0	6	2	0	71.4286	7	12.6	0	28.7	0	2.42	0	45	93.6993	0	1	0	104	0	0	0	1	0	0	0	0	0	0	0	0	0	0	0	0
250	68	2	60	0	0	0	1	0	4	2	0	166.667	8	10.9	0	39	0	3.31	0	59	86.1416	0	1	1	236	0	0	0	0	0	0	1	0	0	1	0	0	1	0	0	0
251	50	2	64	0	0	0	1	0	4	1	0	62.5	3	11.6	0	32	0	3.57	0	57	118.885	0	1	0	70	1	0	0	0	0	0	1	0	0	1	0	0	0	0	0	0
252	64	2	44.5	0	0	0	1	0	6	1	0	89.8876	14	12.2	0	32.4	0	3.61	0	70	56.8403	0	0	1	179	0	0	0	0	0	0	1	0	0	0	0	0	0	0	0	0
253	61	1	65.5	0	0	1	0	0	4	1	0	183.206	18	17.6	1	30.1	0	4.76	0	116	54.5327	0	0	1	134	0	0	0	0	0	0	1	0	0	1	0	0	1	0	1	0
254	57	1	57	0	0	1	0	0	4	4	1	70.1754	5	12.6	0	36.4	0	4.21	0	48	120.492	0	1	0	101	0	1	1	0	0	0	0	0	0	0	1	0	0	0	1	0
255	58	2	64	0	0	0	1	0	4	1	0	187.5	3	11.7	0	33.3	0	4.21	0	96	64.3137	0	0	1	212	0	0	0	0	0	0	1	0	0	1	1	0	0	0	0	0
256	69	1	60	0	0	1	0	0	3	2	0	100	4	10.5	0	34.9	0	3.48	0	83	62.7449	0	0	1	146	0	0	0	0	0	0	1	0	0	1	0	0	0	0	0	0
257	75	1	64	1	0	0	0	0	5	3	1	62.5	8	11.2	0	33.3	0	3.15	0	79	64.3744	0	0	1	204	0	0	0	1	0	0	1	0	0	1	0	0	0	0	1	0
258	44	2	69	0	0	0	0	1	4	0	0	57.971	6	10.9	0	35	0	3.11	0	54	144.314	0	1	0	225	0	0	0	0	0	0	1	0	0	1	0	0	0	0	0	0
259	70	2	47	0	0	0	0	1	8	2	0	85.1064	16	12.1	0	38.4	0	3.21	0	57	67.9051	0	1	1	234	0	0	0	0	0	0	1	0	0	1	0	0	0	0	0	0
261	26	2	45.5	0	0	0	1	0	4	0	0	87.9121	3	11.2	0	32.7	0	3.71	0	48	127.132	0	1	0	309	0	0	0	0	0	0	1	0	0	1	0	0	0	0	0	0
262	81	1	69	1	0	0	0	0	8	4	1	57.971	5	11.9	0	30	0	3.31	0	70	71.0968	0	0	1	322	0	1	0	0	0	0	1	0	0	0	0	1	0	0	1	0
263	60	1	76	1	0	0	0	0	7	2	0	184.211	8	34.1	1	41.4	0	4.31	0	87	85.4341	0	0	1	123	0	0	0	0	0	0	1	0	0	1	0	0	1	0	1	0
264	74	2	30	0	0	0	0	1	5	3	1	200	3	12.4	0	26.4	0	2.45	0	52	44.7964	0	1	1	328	0	0	0	0	0	0	0	0	0	0	0	0	1	0	0	0
265	60	1	55	0	1	0	0	0	10	3	1	100	4	18.2	1	33.4	0	1.67	1	87	61.8273	0	0	1	30	1	0	0	0	0	0	0	0	1	0	0	0	0	0	1	1
266	57	2	75	0	0	0	1	0	4	0	0	53.3333	3	13.2	0	33.5	0	4.91	0	54	135.621	0	1	0	179	0	0	0	0	0	0	1	0	0	1	0	0	0	0	0	0
267	56	2	53	0	0	0	0	1	4	1	0	75.4717	6	11.5	0	31.5	0	4.76	0	57	91.8885	0	1	0	329	0	0	0	0	0	0	1	0	0	1	0	0	0	0	0	0
268	63	1	59	0	0	1	0	0	3	2	0	67.7966	3	11.6	0	33.2	0	5.25	0	80	69.4224	0	0	1	317	0	1	0	0	0	0	1	0	0	1	0	0	0	0	1	0
269	50	2	69.5	0	0	0	1	0	4	1	0	57.554	2	22.8	1	39.1	0	3.81	0	57	129.102	0	1	0	165	0	0	0	0	0	0	1	0	0	1	0	0	0	0	0	0
270	56	2	43	1	0	0	0	0	4	2	0	93.0233	13	13	0	34.9	0	4.19	0	28	151.765	0	1	0	236	0	0	0	0	0	0	1	0	0	1	1	0	0	0	0	0
271	56	2	60	0	0	1	0	0	4	1	0	66.6667	1	10.9	0	39.3	0	3.96	0	51	116.263	0	1	0	89	1	0	0	0	0	0	1	0	0	1	1	0	0	0	0	0
272	65	1	60	0	0	1	0	0	3	2	0	200	5	11.4	0	37	0	3.11	0	84	65.4907	0	0	1	131	0	0	0	0	0	0	1	0	0	1	0	1	0	0	0	0
273	78	2	65	1	0	0	0	0	6	3	1	61.5385	7	11.7	0	36	0	4.76	0	54	87.7996	0	1	1	314	0	1	0	0	0	0	1	0	0	1	1	0	0	0	0	0
274	70	1	51	0	0	1	0	0	5	2	0	78.4314	3	10.5	0	34.6	0	3.57	0	71	61.4691	0	0	1	98	1	0	0	0	0	0	0	0	0	0	0	0	0	0	1	0
275	60	2	54	0	0	1	0	0	4	0	0	74.0741	5	11.4	0	31.5	0	3.92	0	45	112.941	0	1	0	248	0	0	0	0	0	0	1	0	0	1	0	0	0	0	0	0
276	50	2	56	0	0	0	0	1	10	2	0	200	21	12.6	0	23	0	3.42	0	48	123.529	0	1	0	178	0	0	0	0	0	0	1	0	0	1	1	0	0	0	0	0
278	63	2	60	0	0	1	0	0	4	0	0	66.6667	4	11.9	0	23.6	0	3.43	0	69	78.7724	0	0	1	100	0	0	0	0	0	0	1	0	0	1	0	0	0	0	0	0
279	48	2	60	0	0	0	0	1	7	2	0	66.6667	23	12	0	25.4	0	4.82	0	44	147.594	0	1	0	319	0	0	0	0	0	0	1	0	0	1	1	0	0	0	0	0
280	57	2	56	0	0	0	0	1	7	2	0	178.571	12	13.3	0	29.9	0	4.13	0	61	89.6432	0	0	1	136	0	0	0	0	0	0	1	0	0	1	1	0	0	0	0	0
281	52	2	57	0	0	0	1	0	4	0	0	70.1754	1	11.3	0	31.2	0	3.65	0	72	81.9608	0	0	1	95	1	0	0	0	0	0	1	0	0	1	0	0	0	0	0	0
282	21	2	49	0	0	1	0	0	4	1	0	81.6327	4	12.6	0	37.8	0	3.42	0	45	152.444	0	1	0	150	0	0	0	0	0	0	1	0	0	1	0	0	0	0	0	0
283	62	1	71	0	0	1	0	0	3	0	0	56.338	4	10.9	0	36.5	0	3.06	0	78	86.7971	0	0	1	153	0	0	0	0	0	0	1	0	0	1	0	0	0	0	0	0
284	52	1	75	1	0	0	0	0	4	1	0	53.3333	6	11.3	0	37.3	0	3.25	0	51.7	156.063	0	1	0	244	0	1	1	0	0	0	1	0	0	1	0	0	0	0	0	0
285	64	2	60	0	0	0	1	0	4	1	0	66.6667	6	12.9	0	34.5	0	3.65	0	46	116.624	0	1	0	187	0	1	0	1	0	0	1	0	0	1	0	0	0	0	0	0
286	30	2	58	1	0	0	0	0	4	0	0	68.9655	9	11.1	0	30.7	0	2.92	0	50	150.118	0	1	0	142	0	0	0	0	0	0	0	0	0	0	0	0	0	0	0	0
287	66	1	45	0	1	0	0	0	4	3	1	88.8889	13	14.9	0	30.9	0	2.32	0	80	50.8863	0	0	1	112	0	0	0	0	0	1	1	0	0	1	0	0	0	0	1	0
288	56	1	68	0	0	1	0	0	4	1	0	58.8235	7	9.8	0	32.9	0	3.14	0	91	76.735	0	0	1	76	1	0	0	0	0	0	1	0	0	1	0	0	0	0	1	0
289	69	1	60	0	0	1	0	0	5	6	1	66.6667	3	12	0	31.6	0	3.7	0	68	76.5856	0	0	1	175	0	1	1	0	0	0	0	0	0	0	0	1	0	0	1	0
290	75	2	53	0	0	1	0	0	4	2	0	75.4717	10	11.2	0	30.8	0	5.2	0	71	57.0837	0	0	1	150	0	0	0	0	0	0	0	0	0	0	1	0	0	0	0	0
291	71	2	52	0	0	1	0	0	5	3	1	76.9231	3	10.4	0	33.7	0	3.96	0	68.7	61.4436	0	0	1	121	0	1	1	0	0	0	0	0	0	0	0	0	0	0	0	0
292	55	2	68	0	0	0	1	0	5	0	0	58.8235	3	9.8	0	27.4	0	3.1	0	64	106.25	0	0	0	122	0	0	0	0	0	0	1	0	0	1	0	0	0	0	0	0
293	56	1	88	0	0	0	0	1	5	1	0	45.4545	11	11	0	39.5	0	3.18	0	55	164.303	0	1	0	195	0	0	0	0	0	0	0	0	0	0	0	0	0	0	0	0
294	48	2	50	0	0	0	1	0	4	0	0	80	6	11.4	0	31.7	0	2.68	0	50	108.235	0	1	0	175	0	0	0	0	0	0	1	0	0	1	0	0	0	0	0	0
295	63	1	54	0	0	1	0	0	4	3	1	74.0741	5	11.6	0	37.3	0	5.12	0	91	55.8586	0	0	1	327	0	1	1	0	0	0	1	0	0	1	1	0	0	0	1	0
296	64	1	54	0	0	1	0	0	4	1	0	74.0741	1	10.8	0	33.5	0	2.68	0	69	72.7118	0	0	1	143	0	0	0	0	0	0	1	0	0	1	0	0	0	0	1	0
297	50	2	62	0	0	0	1	0	4	0	0	64.5161	4	10.6	0	26.2	0	3.14	0	45	145.882	0	1	0	112	0	0	0	0	0	0	1	0	0	1	0	0	0	0	0	0
298	52	1	63.5	0	0	1	0	0	4	2	0	62.9921	5	13.4	0	35.3	0	6.7	0	58	117.781	0	1	0	199	0	1	0	0	0	0	1	0	0	1	0	0	0	0	0	0
299	55	1	50	0	0	1	0	0	4	1	0	200	2	10.8	0	32.1	0	3.25	0	82	63.361	0	0	1	126	0	0	0	0	0	0	1	0	0	1	0	0	0	0	1	0
300	38	1	43.5	0	0	1	0	0	7	2	0	91.954	14	11.4	0	35.3	0	4.8	0	36	150.672	0	1	0	616	0	1	0	0	0	0	1	0	0	1	1	0	0	0	1	0
301	68	1	69	1	0	0	0	0	3	2	0	57.971	6	11.7	0	29.3	0	3.42	0	45	134.963	0	1	0	257	0	0	0	0	0	0	1	0	0	1	0	0	0	0	1	0
302	55	1	61.5	0	0	1	0	0	4	1	0	65.0407	3	11.4	0	32.9	0	2.71	0	74	86.3593	0	0	1	108	0	0	0	0	0	0	0	0	0	0	0	0	0	0	1	0
303	52	2	66	0	0	0	1	0	4	2	0	60.6061	9	10.9	0	34.7	0	2.51	0	51	133.979	0	1	0	115	0	1	0	0	0	0	1	0	0	1	0	0	0	0	0	0
304	76	1	80.6	0	0	1	0	0	5	4	1	99.2556	7	11.8	0	31.2	0	4.38	0	75	84.0815	0	0	1	329	0	1	0	0	0	0	1	0	0	0	1	0	0	0	0	0
305	36	1	51	0	0	1	0	0	4	2	0	78.4314	3	12.1	0	32.4	0	2.62	0	83	78.1218	0	0	1	203	0	0	0	0	1	0	1	0	0	1	0	0	0	0	1	0
306	72	1	69	1	0	0	0	0	5	5	1	57.971	5	11.4	0	35.5	0	4.01	0	72	79.6659	0	0	1	129	0	1	0	0	0	0	1	0	0	1	1	0	0	0	1	0
307	58	2	64	0	0	0	1	0	4	0	0	62.5	5	10.8	0	29.8	0	3.96	0	65	94.9864	0	0	0	228	0	0	0	0	0	0	1	0	0	1	0	0	0	0	0	0
308	73	1	42	0	0	1	0	0	11	1	0	190.476	8	12	0	30.5	0	3.38	0	51	67.4529	0	1	1	353	0	0	0	0	0	0	0	0	0	0	0	0	0	0	0	0
309	61	2	54	0	0	0	0	1	4	1	0	74.0741	3	10.4	0	31.3	0	3.75	0	46	109.105	0	1	0	149	0	0	0	0	0	0	1	0	0	1	1	0	0	0	0	0
310	69	1	56	0	0	1	0	0	3	2	0	71.4286	3	10.8	0	34.5	0	3.55	0	72	67.5088	0	0	1	124	0	0	0	0	0	0	1	0	0	1	0	0	0	0	0	0
311	44	2	66	0	0	0	0	1	4	0	0	60.6061	4	10.8	0	35	0	2.15	0	54	138.039	0	1	0	206	0	0	0	0	0	0	1	0	0	1	0	0	0	0	0	0
312	56	1	78	0	0	1	0	0	4	0	0	51.2821	2	11.5	0	33.3	0	2.96	0	73	109.723	0	0	0	166	0	0	0	0	0	0	1	0	0	1	0	0	0	0	0	0
313	68	1	45	1	0	0	0	0	3	4	1	88.8889	6	11.2	0	33.5	0	3.8	0	95	41.6935	0	0	1	164	0	1	0	0	0	0	1	0	0	1	0	0	0	0	1	0
314	71	2	54	0	0	1	0	0	7	4	1	74.0741	3	13.1	0	37.6	0	3.65	0	142	30.8699	0	0	1	195	0	1	0	0	0	0	0	0	0	0	0	0	1	0	0	0
315	48	1	72	0	0	1	0	0	4	2	0	55.5556	10	13.1	0	29.1	0	4.31	0	60	134.963	0	1	0	135	0	0	0	0	0	0	0	0	0	0	1	0	0	0	0	0
316	60	2	52	0	0	1	0	0	4	1	0	76.9231	5	10.5	0	29.4	0	3.46	0	42	116.527	0	1	0	222	0	0	0	0	0	0	1	0	0	1	0	0	0	0	1	0
317	52	2	58	0	0	0	1	0	4	1	0	68.9655	5	10.8	0	38.7	0	2.51	0	46	130.537	0	1	0	145	0	0	0	1	0	0	1	0	0	1	0	0	0	0	0	0
318	77	1	56	1	0	0	0	0	5	2	0	71.4286	4	10.7	0	34.1	0	4.58	0	84	51.3447	0	0	1	155	0	0	0	0	0	0	1	0	0	1	1	0	0	0	0	0
319	66	2	55	1	0	0	0	0	10	5	1	181.818	11	11.7	0	26.2	0	2.83	0	73	65.5923	0	0	1	83	1	1	1	1	0	0	1	0	0	0	1	0	0	0	0	1
320	75	1	65	1	0	0	0	0	5	3	1	61.5385	4	10	0	33.4	0	3.03	0	67	77.0901	0	0	1	98	1	1	1	1	0	0	1	0	0	1	0	0	0	0	1	0
321	54	2	65	0	0	0	0	1	4	0	0	61.5385	5	11.1	0	37	0	3.34	0	43	152.941	0	1	0	312	0	0	0	0	0	0	1	0	0	1	0	0	0	0	0	0
322	63	2	59	0	0	1	0	0	4	0	0	67.7966	3	10.5	0	25	0	3.21	0	63	84.8366	0	0	1	94	1	0	0	0	0	0	1	0	0	1	0	0	0	0	0	0
323	64	1	55	1	0	0	0	0	4	2	0	72.7273	27	14.6	0	36.5	0	5.77	0	70	73.0003	0	0	1	440	0	0	0	0	0	0	0	0	0	0	0	0	0	0	0	0
324	61	2	72	0	0	0	1	0	5	1	0	55.5556	1	11.4	0	28.4	0	3.29	0	34	196.817	0	1	0	139	0	1	0	1	0	0	1	0	0	1	0	0	0	0	0	0
325	64	2	55	0	0	0	0	1	5	2	0	181.818	4	11.5	0	27	0	3.65	0	64	76.8382	0	0	1	258	0	1	1	0	0	0	1	0	1	1	0	0	0	0	0	0
326	75	1	55	1	0	0	0	0	8	2	0	72.7273	15	12.5	0	31.5	0	2.96	0	66	66.2184	0	0	1	136	0	0	0	0	0	0	0	0	0	0	0	0	0	0	0	0
327	69	1	54	1	0	0	0	0	4	6	1	74.0741	5	14.5	0	37.3	0	3.55	0	64	73.235	0	0	1	172	0	1	1	0	0	0	1	0	0	1	1	0	1	0	1	0
328	51	2	86	0	0	0	0	1	5	1	0	46.5116	4	11	0	36.2	0	3.6	0	42	214.398	0	1	0	242	0	1	0	0	0	0	1	0	0	1	0	0	0	0	0	0
330	31	1	53	0	0	1	0	0	9	3	1	150.943	4	28.3	1	32.8	0	1.56	1	62.2	113.543	0	0	0	230	0	0	0	0	0	0	0	0	0	0	1	0	1	0	0	1
331	62	1	45	0	0	1	0	0	3	0	0	88.8889	4	11	0	36.7	0	2.86	0	76	56.4599	0	0	1	116	0	0	0	0	0	0	1	0	0	1	0	0	0	0	0	0
332	31	2	66	0	0	0	1	0	3	1	0	181.818	8	10.4	0	28.8	0	3.18	0	59	143.45	0	1	0	109	0	0	0	0	0	0	1	0	0	1	0	0	0	0	0	0
333	56	2	58	0	0	1	0	0	4	0	0	68.9655	5	10.4	0	35	0	3.21	0	46	124.604	0	1	0	147	0	0	0	0	0	0	1	0	0	1	0	0	0	0	0	0
334	69	1	62	0	0	1	0	0	5	6	1	161.29	5	11.7	0	32.3	0	3.42	0	68	79.1385	0	0	1	146	0	1	1	0	0	0	1	0	0	1	0	1	0	0	1	0
335	55	1	58	1	0	0	0	0	4	1	0	68.9655	7	10.8	0	30.2	0	2.65	0	87	69.2747	0	0	1	159	0	0	0	0	0	0	1	0	0	1	0	0	0	0	1	0
336	70	2	47	0	0	0	0	1	8	3	1	85.1064	8	12	0	38.1	0	3.14	0	52	74.4344	0	1	1	126	0	0	0	0	0	0	1	0	0	1	1	0	0	0	0	0
337	57	2	60	0	0	0	0	1	7	0	0	66.6667	6	12.7	0	32	0	4.51	0	41	142.898	0	1	0	155	0	0	0	0	0	0	1	0	0	1	0	0	0	0	0	0
338	62	1	65	1	0	0	0	0	4	2	0	61.5385	9	9.6	0	31.7	0	4.25	0	86	72.0703	0	0	1	274	0	1	0	0	0	0	1	0	0	1	1	0	0	0	0	0
339	52	2	60	0	0	0	1	0	4	1	0	66.6667	8	11.3	0	30.1	0	2.71	0	74	83.9428	0	0	1	179	0	0	0	0	0	0	1	0	0	1	1	0	0	0	0	0
340	70	1	51	0	0	1	0	0	5	2	0	78.4314	3	10.4	0	31.9	0	2.8	0	60	72.7384	0	1	1	112	0	0	0	0	0	0	0	0	0	0	0	0	0	0	1	0
341	52	1	67	0	0	1	0	0	4	1	0	59.7015	5	12.2	0	33.4	0	4.58	0	67	107.579	0	0	0	202	0	1	0	0	0	0	1	0	0	1	0	0	0	0	0	0
342	64	1	54	0	0	1	0	0	3	1	0	185.185	2	12.2	0	34.9	0	3.75	0	82	61.1843	0	0	1	117	0	0	0	0	0	0	1	0	0	1	0	0	0	0	1	0
343	30	2	58	1	0	0	0	0	4	0	0	68.9655	11	11.4	0	33.1	0	3.29	0	63	119.141	0	0	0	224	0	0	0	0	0	0	1	0	0	1	0	0	0	0	0	0
344	50	2	51	0	0	0	1	0	4	0	0	78.4314	11	11.1	0	33.4	0	3.6	0	48	112.5	0	1	0	106	0	0	0	0	0	0	1	0	0	1	0	0	0	0	0	0
345	74	1	52	1	0	0	0	0	5	4	1	76.9231	1	11.1	0	32.8	0	3.75	0	121	34.6744	0	0	1	172	0	1	0	1	0	0	0	0	0	0	1	0	0	0	0	0
346	56	1	66	0	0	1	0	0	4	2	0	60.6061	6	9.7	0	35.5	0	3.25	0	87	77.9024	0	0	1	83	1	0	0	0	0	0	1	0	0	1	0	0	0	0	1	0
347	68	1	73	1	0	0	0	0	3	2	0	54.7945	16	12	0	28.3	0	4.07	0	54	118.989	0	1	0	292	0	0	0	0	0	0	1	0	0	1	0	0	0	0	1	0
348	52	1	65	1	0	0	0	0	10	1	0	184.615	3	11	0	26.5	0	1.72	1	71	98.4882	0	0	0	212	0	0	0	0	0	0	1	0	0	1	1	0	1	0	0	0
349	69	1	66	0	0	1	0	0	4	2	0	60.6061	3	10.6	0	34.8	0	3.51	0	73	78.4741	0	0	1	173	0	0	0	0	0	0	1	0	0	1	0	0	0	0	0	0
350	63	2	60	0	0	1	0	0	4	0	0	66.6667	7	11.6	0	26.8	0	4.19	0	57	95.356	0	1	0	133	0	0	0	0	0	0	1	0	0	1	0	0	0	0	0	0
351	58	1	59.5	0	0	1	0	0	7	2	0	67.2269	3	11.7	0	29.9	0	2.71	0	75	79.5273	0	0	1	97	1	1	1	0	0	0	0	0	0	0	0	0	0	0	1	0
352	56	2	61	0	0	0	1	0	4	2	0	65.5738	6	12	0	31.2	0	3.25	0	60	100.471	0	1	0	87	1	0	0	0	0	0	1	0	0	1	1	0	0	0	0	0
354	50	2	56	0	0	0	0	1	4	2	0	71.4286	3	13.7	0	20.9	0	3.75	0	46	128.9	0	1	0	206	0	0	0	0	0	0	1	0	0	1	0	0	0	0	0	0
355	50	2	68	0	0	1	0	0	4	0	0	58.8235	6	10.2	0	23.8	0	2.56	0	39	184.615	0	1	0	187	0	0	0	0	0	0	1	0	0	1	0	0	0	0	0	0
356	60	2	54.7	0	0	1	0	0	4	0	0	73.1261	4	11	0	27.7	0	4.65	0	52	99.0045	0	1	0	198	0	0	0	0	0	0	1	0	0	1	0	0	0	0	0	0
357	72	1	65	0	0	1	0	0	5	4	1	61.5385	4	13	0	33.9	0	4.51	0	79	68.3978	0	0	1	155	0	1	0	0	0	0	1	0	0	1	1	0	0	0	1	0
358	58	2	64	0	0	0	1	0	4	0	0	62.5	5	11.4	0	31.4	0	5.2	0	55	112.257	0	1	0	169	0	0	0	0	0	0	1	0	0	1	0	0	0	0	0	0
359	55	1	57	0	0	1	0	0	4	2	0	70.1754	8	12.4	0	32	0	2.49	0	76	77.934	0	0	1	139	0	0	0	0	0	0	0	0	0	0	1	0	0	0	0	0
360	48	2	66	1	0	0	0	0	4	2	0	60.6061	4	11	0	28.5	0	2.73	0	44	162.353	0	1	0	216	0	0	0	0	0	0	1	0	0	1	1	0	0	0	0	0
361	64	1	158	0	0	1	0	0	4	1	0	25.3165	4	10.8	0	36	0	3.25	0	78	188.201	0	0	0	149	0	0	0	0	0	0	1	0	0	1	0	0	0	0	1	0
362	59	1	71	1	0	0	0	0	7	3	1	211.268	19	14	0	32.3	0	4.88	0	73	96.3091	0	0	0	267	0	0	0	0	0	0	1	0	0	1	1	0	0	0	1	1
363	38	1	66.7	1	0	0	0	0	4	2	0	59.97	3	10.8	0	27.8	0	3.85	0	113	73.6028	0	0	1	268	0	0	0	0	0	0	1	0	0	1	0	0	0	0	1	0
364	46	2	70	0	0	0	0	1	7	2	0	57.1429	10	12.5	0	35	0	2.68	0	45	172.026	0	1	0	115	0	0	0	0	0	0	1	0	0	1	1	0	0	0	0	0
365	67	1	70	0	1	0	0	0	4	4	1	57.1429	8	11.1	0	27.8	0	3.1	0	66	94.6507	0	0	0	178	0	1	0	0	1	0	1	0	0	1	0	0	0	0	1	0
366	64	1	67.5	1	0	0	0	0	3	4	1	59.2593	11	10.7	0	23	0	2.77	0	87	72.085	0	0	1	84	1	0	0	0	0	0	1	0	0	1	0	0	0	0	1	0
367	78	1	57	0	0	1	0	0	7	3	1	140.351	6	12.1	0	31.6	0	2.71	0	81	53.337	0	0	1	108	0	0	0	1	0	0	0	0	0	0	1	0	0	0	0	0
368	62	1	46	0	0	1	0	0	4	0	0	86.9565	6	11.2	0	35.4	0	3.46	0	67	65.4673	0	0	1	154	0	0	0	0	0	0	1	0	0	1	0	0	0	0	0	0
369	71	2	68	0	0	1	0	0	10	4	1	117.647	19	11.6	0	32.5	0	2.55	0	74	74.5946	0	0	1	153	0	1	0	0	0	0	0	0	0	0	1	0	0	0	0	0
370	46	1	86	0	0	0	1	0	1	2	0	93.0233	1	10.9	0	33.4	0	3.8	0	69	143.227	0	0	0	324	0	1	1	0	0	0	1	0	0	0	1	1	0	0	0	0
371	61	1	55	0	0	1	0	0	4	2	0	72.7273	4	10.4	0	27.7	0	3.51	0	71	74.8132	0	0	1	150	0	1	1	1	0	0	1	0	0	1	0	0	0	0	0	0
373	52	1	66	0	0	1	0	0	4	1	0	60.6061	5	12	0	34.6	0	5.04	0	73	97.2636	0	0	0	178	0	1	0	0	0	1	1	0	0	1	0	0	0	0	0	0
374	47	1	80	1	0	0	0	0	4	1	0	50	8	11	0	32.5	0	3.65	0	113	80.4899	0	0	1	180	0	0	0	0	0	0	1	0	0	1	0	0	0	0	1	0
375	44	2	64	0	0	0	0	1	4	0	0	187.5	5	9.8	0	33.4	0	3.25	0	56	129.076	0	1	0	233	0	0	0	0	0	0	1	0	0	1	0	0	0	0	0	0
376	55	1	50	0	0	1	0	0	4	1	0	80	4	10.6	0	33.4	0	3.7	0	88	59.0409	0	0	1	155	0	0	0	0	0	0	1	0	0	1	0	0	0	0	1	0
377	65	1	72	1	0	0	0	0	4	3	1	55.5556	4	11.5	0	31.3	0	5.98	0	101	65.3611	0	0	1	92	1	0	0	0	0	0	1	0	0	1	1	0	0	0	0	1
378	51	2	86	0	0	0	0	1	5	1	0	46.5116	1	11.5	0	36.2	0	4.13	0	48	187.598	0	1	0	261	0	1	0	0	0	0	1	0	0	1	0	0	0	0	0	0
379	60	2	52.4	0	0	0	0	1	4	1	0	76.3359	3	10.8	0	29.6	0	3.96	0	48	102.745	0	1	0	169	0	0	0	0	0	0	1	0	0	1	1	0	0	0	0	0
380	54	2	64	0	0	0	0	1	4	0	0	62.5	3	11	0	33.1	0	2.96	0	47	137.772	0	1	0	273	0	0	0	0	0	0	1	0	0	1	0	0	0	0	0	0
381	56	1	88	0	0	0	0	1	4	1	0	45.4545	11	10.7	0	29.7	0	4.01	0	61	148.142	0	0	0	208	0	0	0	0	0	0	0	0	0	0	0	0	0	0	0	0
382	55	2	42	1	0	0	0	0	8	3	1	190.476	10	11.2	0	27.8	0	3.89	0	59	71.1864	0	1	1	142	0	1	0	0	0	0	0	0	0	0	1	1	0	0	0	0
383	61	2	58	0	0	0	1	0	4	2	0	68.9655	5	12.5	0	28.3	0	3.38	0	38	141.858	0	1	0	138	0	1	0	1	0	0	1	0	0	1	1	0	0	0	0	0
384	48	1	40	0	0	1	0	0	4	1	0	100	5	12	0	29.9	0	5.04	0	62	72.5609	0	0	1	267	0	0	0	0	0	0	1	0	0	1	0	0	0	0	1	0
385	69	1	62	0	0	1	0	0	5	6	1	64.5161	3	11	0	34.8	0	4.17	0	69.8	77.0977	0	0	1	189	0	1	1	0	0	0	1	0	0	1	0	1	0	0	1	0
386	51	2	65	0	0	0	1	0	4	1	0	61.5385	2	12.4	0	54.1	1	4.13	0	61	111.572	0	0	0	128	0	0	0	0	0	0	1	0	0	#NULL!	1	0	0	0	0	0
387	64	2	62.5	0	0	0	1	0	4	0	0	64	3	12.5	0	32.1	0	4.8	0	74	75.5167	0	0	1	156	0	0	0	0	0	0	1	0	0	1	0	0	0	0	0	0
388	57	2	75	0	0	0	1	0	4	0	0	53.3333	4	11.4	0	32.7	0	4.13	0	54	135.621	0	1	0	216	0	0	0	0	0	0	1	0	0	1	0	0	0	0	0	0
389	58	2	70	1	0	0	0	0	5	0	0	57.1429	3	10.6	0	30.4	0	2.8	0	66	102.317	0	0	0	198	0	0	0	0	0	0	1	0	0	1	0	0	0	0	0	0
390	56	1	62.5	0	0	1	0	0	4	1	0	64	4	10.7	0	30.3	0	3.1	0	70	91.687	0	0	0	156	0	0	0	0	0	0	1	0	0	1	0	0	0	0	1	0
391	69	1	68	0	0	1	0	0	4	2	0	58.8235	3	11.2	0	32.9	0	3.75	0	82	71.9781	0	0	1	223	0	0	0	0	0	0	1	0	0	1	0	0	0	0	0	0
392	51	2	52	1	0	0	0	0	4	0	0	76.9231	8	10.2	0	29.7	0	5.98	0	56	97.2269	0	1	0	426	0	0	0	0	0	0	1	0	0	1	0	0	0	0	0	0
393	57	2	60	0	0	0	0	1	7	0	0	66.6667	10	12.3	0	29.9	0	4.44	0	52	112.67	0	1	0	202	0	0	0	0	0	0	1	0	0	1	0	0	0	0	0	0
394	59	2	57	0	0	1	0	0	6	2	0	70.1754	1	12.6	0	31.4	0	4.8	0	52	104.457	0	1	0	239	0	0	0	1	0	0	1	0	0	1	1	0	0	0	0	1
395	79	2	50	1	0	0	0	0	10	4	1	80	2	15.5	0	34.2	0	1.11	1	66	54.3672	0	0	1	167	0	0	0	0	0	0	0	0	0	0	1	0	0	0	0	0
396	46	1	58	1	0	0	0	0	3	1	0	68.9655	3	13.1	0	33.1	0	1.95	1	77	86.5589	0	0	1	154	0	0	0	0	0	0	0	0	0	0	0	0	0	0	0	0
397	57	1	64	0	0	1	0	0	3	2	0	62.5	4	11.9	0	34.2	0	5.51	0	92	70.5857	0	0	1	119	0	0	0	0	0	0	0	0	0	0	0	0	0	0	1	0
398	48	2	69	0	0	1	0	0	4	0	0	57.971	1	11.2	0	31.2	0	3.48	0	50	149.365	0	1	0	119	0	0	0	0	0	0	1	0	0	1	1	0	0	0	0	0
399	54	2	54	0	0	0	0	1	4	1	0	74.0741	3	11.5	0	35.2	0	3.36	0	56	97.563	0	1	0	302	0	0	0	0	0	0	1	0	0	1	0	0	0	0	0	0
400	64	2	43	0	0	0	1	0	9	2	0	93.0233	1	12.2	0	30.6	0	3.7	0	67	57.3837	0	0	1	208	0	0	0	0	0	0	1	0	0	1	0	0	0	0	0	0
401	78	2	56	1	0	0	0	0	7	3	1	71.4286	4	13.3	0	24.5	0	2.17	0	68	60.0692	0	0	1	233	0	1	0	0	0	0	0	0	0	0	0	0	0	0	0	1
402	57	2	59	0	0	1	0	0	9	2	0	67.7966	9	23.1	1	52.2	1	2.93	0	58	99.3306	0	1	0	204	0	0	0	0	0	1	1	0	0	1	0	0	0	0	0	0
403	35	1	85	0	1	0	0	0	4	2	0	47.0588	18	11.6	0	34.3	0	3.61	0	60	181.846	0	1	0	191	0	0	0	0	0	0	1	0	0	1	1	0	0	0	0	0
405	57	2	40	1	0	0	0	0	4	2	0	100	12	12.9	0	32.3	0	3.4	0	36	108.497	0	1	0	200	0	0	0	0	0	0	1	0	0	1	1	0	0	0	0	0
406	78	2	58	1	0	0	0	0	4	1	0	68.9655	7	11.8	0	39	0	4.69	0	52	81.3575	0	1	1	278	0	1	0	0	0	0	0	0	0	0	0	0	0	0	0	0
407	61	1	60	1	0	0	0	0	6	0	0	200	9	11.9	0	33.3	0	3.09	0	40	144.866	0	1	0	219	0	0	0	0	0	0	1	0	0	1	0	0	1	0	0	0
408	51	2	52	0	0	0	1	0	3	0	0	76.9231	1	11.4	0	33.8	0	3.32	0	47	115.845	0	1	0	156	0	0	0	0	0	0	0	0	0	0	0	0	0	0	0	0
409	65	2	52	0	0	0	0	1	3	0	0	76.9231	17	10.7	0	32	0	4.17	0	53	86.5705	0	1	1	95	1	0	0	0	0	0	0	0	0	0	0	0	0	0	0	0
410	65	2	56.5	0	0	0	1	0	3	1	0	70.7965	5	14.5	0	37.2	0	6.01	0	51	97.7509	0	1	0	197	0	1	0	1	0	0	1	0	0	1	0	0	0	0	0	0
411	67	1	55	0	0	0	0	1	4	2	0	72.7273	8	11.9	0	37.3	0	4.3	0	59	83.1917	0	1	1	326	0	1	0	0	0	0	1	0	0	1	0	0	0	0	0	0
412	80	1	52	0	0	0	0	1	7	3	1	76.9231	2	14	0	33.6	0	3.36	0	97	39.3215	0	0	1	110	0	0	0	0	0	1	1	0	0	1	1	0	0	0	0	1
413	87	1	69	1	0	0	0	0	4	3	1	57.971	5	13.3	0	37.9	0	5.24	0	70	63.8666	0	0	1	113	0	1	0	0	0	0	0	0	0	0	1	0	0	0	0	0
414	46	1	52	1	0	0	0	0	4	0	0	76.9231	4	11.6	0	33.3	0	2.96	0	68	87.8757	0	0	1	158	0	0	0	0	0	0	0	0	0	0	0	0	0	0	0	0
416	56	1	55	1	0	0	0	0	6	2	0	72.7273	15	11.2	0	31	0	5.62	0	79	71.4927	0	0	1	351	0	1	0	0	0	0	1	0	0	1	1	0	0	0	1	0
417	65	1	82	1	0	0	0	0	5	1	0	48.7805	10	11.6	0	31.7	0	3.22	0	94	79.9823	0	0	1	166	0	0	0	0	0	1	0	0	0	0	0	0	0	0	0	0
418	64	1	50	0	0	1	0	0	4	2	0	160	1	13.8	0	37.3	0	4.36	0	86	54.0172	0	0	1	216	0	0	0	1	1	0	1	0	0	0	0	1	1	0	0	0
419	52	1	59	1	0	0	0	0	8	0	0	135.593	8	11.8	0	31.6	0	4.24	0	74	85.7728	0	0	1	259	0	0	0	0	0	0	1	0	0	1	0	0	0	0	0	0
420	64	2	60	0	0	1	0	0	4	0	0	66.6667	14	11.3	0	24.7	0	2.53	0	65	82.5339	0	0	1	153	0	0	0	0	0	0	1	0	0	1	0	0	0	0	0	0
421	65	1	77	1	0	0	0	0	4	1	0	51.9481	5	11.8	0	32.4	0	4.91	0	107	65.9804	0	0	1	151	0	0	0	0	0	0	1	0	0	1	1	0	0	0	0	0
422	57	2	60	0	0	1	0	0	4	0	0	66.6667	4	10.6	0	28.6	0	3.66	0	82	71.4491	0	0	1	282	0	0	0	0	0	0	1	0	0	1	0	0	0	0	0	0
423	72	1	52.5	0	1	0	0	0	7	1	0	190.476	4	17.9	1	35	0	3.24	0	64	68.1922	0	0	1	78	1	1	0	0	0	0	0	0	0	0	0	0	1	0	0	0
424	68	1	76	0	0	1	0	0	7	3	1	105.263	12	11	0	33.4	0	4.69	0	102	65.5832	0	0	1	217	0	1	0	0	0	0	1	0	0	1	0	1	1	0	0	0
425	53	1	86	1	0	0	0	0	4	0	0	46.5116	8	10.6	0	29.9	0	3.57	0	54	169.383	0	1	0	204	0	1	0	0	0	0	1	0	0	1	0	0	0	0	0	0
426	50	1	69	0	0	1	0	0	5	2	0	57.971	6	10	0	32.7	0	3.27	0	85	89.314	0	0	1	192	0	0	0	0	0	1	1	0	0	1	1	0	0	0	0	0
427	38	2	77	0	0	0	0	1	6	0	0	181.818	31	13.1	0	34.3	0	2.63	0	50	184.8	0	1	0	327	0	1	0	1	0	0	0	0	0	0	0	0	0	0	0	0
428	58	1	65	1	0	0	0	0	4	1	0	61.5385	4	13.3	0	49.2	1	6.2	0	63	103.427	0	0	0	156	0	0	0	0	0	1	1	0	0	1	1	0	0	0	0	0
429	50	2	55	0	0	0	0	1	7	2	0	236.364	12	11.2	0	25.4	0	2.46	0	51	114.187	0	1	0	137	0	0	0	0	0	0	1	0	0	1	1	0	1	0	0	0
430	72	1	58	1	0	0	0	0	5	2	0	68.9655	6	12.1	0	30.1	0	5.33	0	65	74.1772	0	0	1	339	0	1	0	0	0	0	1	0	0	1	0	0	0	0	0	0
431	42	1	53	1	0	0	0	0	4	0	0	188.679	3	11.4	0	32.2	0	4.55	0	74	85.8059	0	0	1	122	0	0	0	0	0	0	0	0	0	0	0	0	0	0	0	0
432	64	1	33	0	0	1	0	0	8	3	1	242.424	9	14.3	0	28	0	3.06	0	67	45.7614	0	0	1	235	0	0	0	0	0	0	1	0	0	1	1	0	0	0	0	0
433	65	1	57.5	1	0	0	0	0	8	2	0	69.5652	3	10.5	0	42.9	0	4.36	0	113	46.6549	0	0	1	211	0	0	0	0	0	0	1	0	1	1	1	1	0	0	0	0
434	53	2	60	0	0	0	1	0	4	3	1	66.6667	11	11.7	0	28.9	0	4.76	0	69	89.0026	0	0	1	83	1	0	0	0	0	0	1	0	0	0	1	0	0	0	0	0
435	61	2	58	0	0	0	1	0	5	1	0	68.9655	1	11.4	0	32.3	0	3.7	0	60	89.8431	0	1	1	282	0	0	0	0	0	0	0	0	0	0	1	0	0	0	0	0
436	66	1	40	1	0	0	0	0	4	1	0	100	5	11.3	0	34.8	0	4.62	0	99	36.5513	0	0	1	331	0	0	0	0	0	0	1	0	0	1	0	0	0	0	0	0
437	52	1	78	1	0	0	0	0	4	0	0	51.2821	5	10.4	0	28.5	0	3.02	0	64	131.112	0	0	0	157	0	0	0	0	0	1	0	0	0	0	0	0	0	0	0	0
438	77	1	60	0	0	1	0	0	8	3	1	66.6667	9	12	0	36.3	0	4.24	0	53	87.1892	0	1	1	218	0	1	0	0	0	0	0	0	0	0	1	0	0	0	1	0
439	57	2	61	0	0	0	0	1	10	1	0	65.5738	1	10.4	0	28.3	0	4	0	40	148.912	0	1	0	206	0	0	0	0	0	0	1	0	0	0	1	0	0	0	0	0
440	65	1	53	1	0	0	0	0	4	0	0	75.4717	14	12.9	0	37.3	0	5.6	0	99	49.085	0	0	1	146	0	0	0	0	0	0	1	0	0	0	0	0	0	0	0	0
441	51	2	60	0	0	0	1	0	7	0	0	166.667	5	11	0	34.4	0	2.72	0	62	101.328	0	0	0	80	1	0	0	0	0	0	1	0	0	1	0	0	1	0	0	0
442	78	1	52	0	0	1	0	0	9	3	1	76.9231	16	12.3	0	30.9	0	3.48	0	95	41.4876	0	0	1	137	0	0	0	0	0	1	1	0	0	1	1	0	0	0	0	0
443	56	1	60.5	0	0	0	0	1	4	2	0	66.1157	9	11.1	0	32.5	0	3.16	0	72	86.2877	0	0	1	205	0	0	0	0	0	0	1	0	0	1	0	0	0	0	1	0
444	64	2	52	0	0	0	0	1	5	0	0	76.9231	9	10.7	0	30.4	0	2.35	0	54	86.1002	0	1	1	124	0	1	0	1	0	0	1	0	1	1	0	0	0	0	0	0
445	58	1	75	0	0	1	0	0	4	0	0	53.3333	1	12.5	0	31.2	0	4.55	0	80	93.9792	0	0	0	173	0	1	0	1	0	0	1	0	0	1	0	0	0	0	0	0
446	55	1	48	0	0	1	0	0	8	3	1	166.667	25	12.4	0	26.1	0	3.57	0	57	87.5048	0	1	1	233	0	0	0	0	0	0	1	0	0	1	1	0	0	0	1	0
447	51	2	45.5	0	0	0	0	1	4	0	0	87.9121	9	11	0	34	0	3.16	0	53	89.889	0	1	1	114	0	0	0	0	0	0	0	0	0	0	0	0	0	0	0	0
448	54	1	44	0	0	1	0	0	4	1	0	90.9091	6	10.4	0	36.7	0	4.69	0	64	72.28	0	0	1	222	0	0	0	0	0	0	1	0	0	1	0	0	0	0	1	0
450	55	1	61	0	0	1	0	0	4	1	0	65.5738	3	10.6	0	30.9	0	2.96	0	71	89.2765	0	0	1	58	1	0	0	0	0	0	0	0	0	0	0	0	0	0	1	0
451	70	1	54	0	0	1	0	0	6	2	0	203.704	10	10.6	0	29.3	0	3.7	0	61	75.7545	0	0	1	88	1	1	0	0	0	0	0	0	0	0	0	0	1	0	0	0
452	75	1	56	0	0	1	0	0	6	3	1	196.429	1	12	0	27.4	0	3.16	0	269	16.5423	1	0	1	31	1	1	0	1	0	0	1	0	0	1	1	1	1	0	1	0
453	65	2	52	0	0	0	1	0	3	1	0	76.9231	14	11.8	0	33.7	0	4.42	0	49	93.6375	0	1	0	146	0	1	0	1	0	0	1	0	0	1	1	0	0	0	0	0
454	60	1	55	1	0	0	0	0	5	3	1	72.7273	9	10.1	0	20.4	0	2.11	0	76	70.776	0	0	1	80	1	0	0	0	0	0	0	0	0	0	1	0	0	0	1	0
455	66	1	54	0	0	1	0	0	4	1	0	74.0741	31	11.5	0	31.6	0	3.32	0	70	69.7869	0	0	1	147	0	0	0	0	0	0	0	0	0	0	0	0	0	0	0	0
456	55	1	72	1	0	0	0	0	4	0	0	55.5556	9	10.3	0	33.5	0	4.06	0	68	110.024	0	0	0	297	0	0	0	0	0	0	1	0	0	1	0	0	0	0	0	0
457	68	1	70	0	1	0	0	0	5	4	1	57.1429	5	16.8	0	35	0	4.29	0	83	74.2334	0	0	1	131	0	1	0	1	0	0	0	0	0	0	1	0	0	0	1	0
458	53	2	36	0	0	1	0	0	8	2	0	111.111	13	11	0	29.4	0	3.8	0	37	99.5866	0	1	0	62	1	0	0	0	0	0	1	0	0	1	1	0	0	0	0	1
459	44	2	56.5	0	0	0	1	0	7	0	0	70.7965	8	12	0	32.7	0	4.62	0	49	130.228	0	1	0	289	0	0	0	0	0	1	1	0	0	1	0	0	0	0	0	0
460	49	2	59	1	0	0	0	0	8	1	0	67.7966	3	13.2	0	29.1	0	4.09	0	57	110.815	0	1	0	173	0	1	0	0	0	0	1	0	0	1	1	0	0	0	0	0
461	64	2	68.5	0	0	0	1	0	6	0	0	175.182	12	11.6	0	32.4	0	4.84	0	121	50.6174	0	0	1	152	0	0	0	0	0	0	0	0	0	0	0	0	1	0	0	0
462	47	2	60	0	0	1	0	0	4	0	0	66.6667	3	11.2	0	35.3	0	5.41	0	57	115.17	0	1	0	148	0	0	0	0	0	0	0	0	0	0	0	0	0	0	0	0
463	57	2	41	1	0	0	0	0	3	2	0	97.561	26	11.7	0	34.8	0	4.69	0	33	121.319	0	1	0	307	0	0	0	0	0	0	1	0	0	1	1	0	0	0	0	0
464	51	1	52	1	0	0	0	0	4	2	0	76.9231	6	13	0	27.6	0	4.91	0	73	77.5028	0	0	1	85	1	0	0	0	0	0	0	0	0	0	1	0	0	0	0	0
465	56	2	55	0	0	0	0	1	4	2	0	72.7273	9	11.5	0	31.3	0	3.32	0	44	123.529	0	1	0	187	0	0	0	0	0	0	1	0	0	0	1	0	0	0	0	0
466	69	1	58	1	0	0	0	0	4	3	1	68.9655	5	11.3	0	29.1	0	3.02	0	66	76.2762	0	0	1	172	0	0	0	0	0	0	1	0	0	1	1	0	0	0	1	0
467	56	2	60	0	0	1	0	0	4	0	0	66.6667	4	10.6	0	29.6	0	2.96	0	61	97.2035	0	0	0	218	0	0	0	0	0	0	0	0	0	0	0	0	0	0	0	0
468	71	1	52.5	1	0	0	0	0	5	3	1	76.1905	4	11.2	0	34.7	0	3.9	0	88	50.3237	0	0	1	199	0	0	0	0	0	0	1	0	0	1	0	1	0	0	1	0
469	66	1	41	1	0	0	0	0	4	3	1	97.561	9	12.1	0	31.7	0	3.75	0	65	57.0623	0	0	1	158	0	0	0	0	0	0	1	0	0	1	1	0	0	0	1	0
470	34	1	60.8	0	0	1	0	0	4	2	0	65.7895	6	10.6	0	41.4	0	3.06	0	103	76.4925	0	0	1	192	0	0	0	0	0	0	1	0	0	1	0	0	0	0	1	0
471	66	1	52.5	0	0	1	0	0	5	2	0	76.1905	5	10.7	0	34.9	0	5.15	0	91	52.1911	0	0	1	377	0	0	0	1	0	0	0	0	0	0	0	0	0	0	1	0
472	71	2	65	0	0	0	1	0	7	2	0	200	12	12.6	0	23.5	0	4.12	0	137	38.5144	0	0	1	210	0	1	0	0	0	0	0	0	0	0	1	0	1	0	0	0
473	64	2	60	0	0	1	0	0	4	1	0	66.6667	4	10.7	0	25	0	3.48	0	59	90.9272	0	1	0	91	1	0	0	0	0	0	1	0	0	1	1	0	0	0	0	0
474	58	2	65	0	0	0	1	0	4	0	0	61.5385	3	12.1	0	29.9	0	5.33	0	72	87.0915	0	0	1	201	0	0	0	0	0	0	1	0	0	1	0	0	0	0	0	0
475	72	1	58	1	0	0	0	0	6	3	1	68.9655	3	10.4	0	28	0	3.64	0	63	76.532	0	0	1	199	0	1	0	0	0	0	1	0	0	1	1	0	0	0	0	0
476	65	2	66.5	0	0	0	1	0	5	1	0	60.1504	8	12.3	0	32.1	0	2.41	0	52	112.839	0	1	0	243	0	1	0	0	0	0	1	0	0	1	1	0	0	0	0	0
477	56	2	59	0	0	0	0	1	4	0	0	67.7966	4	10.3	0	23.9	0	2.09	0	66	88.3422	0	0	1	146	0	0	0	0	0	0	1	0	0	1	0	0	0	0	0	0
478	64	2	51	0	0	1	0	0	6	0	0	78.4314	3	10.9	0	27.7	0	2.58	0	43	106.047	0	1	0	203	0	0	0	0	1	0	1	0	0	1	0	0	0	0	0	0
480	58	1	80	1	0	0	0	0	6	2	0	50	7	11.8	0	27.6	0	4.83	0	140	57.2826	0	0	1	442	0	0	0	0	0	0	1	0	0	1	1	0	0	0	0	0
481	65	1	75	1	0	0	0	0	7	2	0	53.3333	19	13.4	0	37.6	0	5.15	0	101	68.0844	0	0	1	216	0	0	0	0	0	0	1	0	0	1	1	0	0	0	0	0
482	74	1	60	0	0	0	1	0	7	4	1	133.333	10	15	0	29.5	0	2.58	0	79	61.2794	0	0	1	205	0	1	0	1	0	0	0	0	0	0	1	0	1	0	0	0
483	65	1	50	0	0	1	0	0	3	2	0	80	2	13.6	0	30.5	0	3.19	0	56	81.8634	0	1	1	164	0	1	0	1	0	0	1	0	0	1	1	0	0	0	0	0
484	78	2	60	1	0	0	0	0	4	2	0	200	1	10.6	0	32.5	0	3.07	0	64	68.3824	0	0	1	141	0	1	0	0	0	0	1	0	0	1	1	0	1	0	0	0
485	58	2	51	0	0	0	1	0	4	0	0	78.4314	9	11.2	0	32.5	0	3.48	0	62	79.3548	0	0	1	58	1	0	0	0	0	0	1	0	0	1	0	0	0	0	0	0
486	65	2	47	1	0	0	0	0	5	1	0	170.213	13	12.5	0	31.4	0	5.8	0	51	81.3149	0	1	1	303	0	0	0	0	0	0	1	0	0	0	1	0	1	0	0	0
487	47	2	59	0	0	1	0	0	3	1	0	67.7966	4	10.9	0	31.2	0	3.9	0	54	119.542	0	1	0	167	0	0	0	0	0	0	1	0	0	1	1	0	0	0	0	0
488	50	2	54	0	0	0	0	1	7	0	0	200	4	10.5	0	24.9	0	2.53	0	52	109.955	0	1	0	150	0	0	0	0	0	0	1	0	0	1	0	0	0	0	0	0
490	70	2	42	0	1	0	0	0	7	2	0	95.2381	13	12.8	0	27.6	0	1.8	1	49	70.5882	0	1	1	189	0	0	0	0	0	0	1	0	0	1	1	0	0	0	0	0
491	58	1	66	0	0	1	0	0	4	0	0	60.6061	4	10.4	0	30.4	0	4.06	0	67	98.7483	0	0	0	170	0	0	0	1	0	0	1	0	0	1	0	0	0	0	0	0
492	64	2	53	0	0	0	0	1	5	0	0	75.4717	9	11.4	0	26.9	0	2.39	0	54	87.756	0	1	1	143	0	1	0	0	0	0	1	0	1	1	0	0	0	0	0	0
493	60	1	52	1	0	0	0	0	4	2	0	76.9231	8	10.7	0	30.7	0	2.69	0	68	74.7879	0	0	1	186	0	0	0	0	0	0	0	0	0	0	0	0	0	0	1	0
494	72	2	47	0	0	0	0	1	8	3	1	85.1064	17	11.8	0	37.2	0	3.39	0	116	32.4138	0	0	1	187	0	1	0	1	0	0	0	0	0	0	1	0	0	0	0	0
495	48	2	68	1	0	0	0	0	4	0	0	58.8235	1	10.4	0	28	0	2.48	0	56	131.429	0	1	0	136	0	1	0	0	0	0	1	0	0	1	0	0	0	0	0	0
496	63	1	52.5	0	0	1	0	0	4	2	0	76.1905	3	10.5	0	30.8	0	3.24	0	66	74.8778	0	0	1	219	0	0	0	0	0	0	1	0	0	1	1	0	0	0	0	0
497	51	2	53	0	0	1	0	0	4	0	0	75.4717	4	10.3	0	27.2	0	2.96	0	50	110.988	0	1	0	220	0	0	0	0	0	0	1	0	0	1	0	0	0	0	0	0
498	69	2	60	0	0	0	1	0	4	1	0	66.6667	5	10.1	0	31.6	0	3.61	0	66	75.9358	0	0	1	172	0	0	0	0	0	0	1	0	0	1	0	0	0	0	0	0
499	77	1	60	0	0	1	0	0	4	2	0	200	18	23.7	1	47.6	1	3.76	0	93	49.6885	0	0	1	146	0	0	0	0	0	0	0	0	0	0	0	0	1	0	0	0
500	49	1	50	0	0	1	0	0	4	0	0	80	4	11.2	0	33.1	0	3.9	0	88	63.2085	0	0	1	211	0	0	0	0	0	0	1	0	0	1	0	0	0	0	0	0
501	42	1	52	1	0	0	0	0	4	1	0	76.9231	3	11	0	31.8	0	3.9	0	74	84.1869	0	0	1	117	0	0	0	0	0	0	1	0	0	1	0	0	0	0	1	0
502	51	1	52	0	0	1	0	0	4	0	0	76.9231	9	10.4	0	32.8	0	3.7	0	66	85.7228	0	0	1	245	0	0	0	0	0	0	1	0	0	1	0	0	0	0	0	0
503	53	1	74	0	0	1	0	0	3	1	0	54.0541	4	11.1	0	30.5	0	3.16	0	69	114.064	0	0	0	251	0	0	0	0	0	1	1	0	0	1	0	0	0	0	0	0
504	54	2	63	0	0	0	0	1	4	1	0	63.4921	3	11.3	0	34.3	0	3.4	0	47	135.62	0	1	0	224	0	0	0	0	0	0	1	0	0	1	0	0	0	0	0	0
505	69	2	54	0	0	0	1	0	4	2	0	74.0741	1	10.3	0	29.3	0	3.27	0	72	62.6471	0	0	1	213	0	1	0	0	0	0	1	0	0	1	1	0	0	0	0	0
506	64	2	60	0	0	1	0	0	4	1	0	66.6667	4	11.1	0	22	0	3.32	0	57	94.1176	0	1	0	90	1	0	0	0	0	0	1	0	0	1	1	0	0	0	0	0
508	64	1	46	1	0	0	0	0	3	3	1	86.9565	6	11.1	0	27.3	0	3.24	0	44	97.1327	0	1	0	167	0	1	0	0	0	0	1	0	0	1	1	0	0	0	1	0
509	64	2	57	0	0	0	0	1	3	0	0	70.1754	7	10.5	0	30.2	0	3.32	0	49	104.01	0	1	0	93	1	0	0	0	0	0	0	0	0	0	0	0	0	0	0	0
510	76	2	55	0	0	1	0	0	5	3	1	72.7273	14	13.1	0	25.8	0	2.97	0	53	78.1354	0	1	1	87	1	0	0	1	0	0	0	0	0	0	1	0	0	0	0	0
511	56	1	60	0	0	0	0	1	4	2	0	66.6667	6	11.3	0	32.8	0	4.18	0	76	81.0706	0	0	1	207	0	0	0	0	0	0	1	0	0	1	0	0	0	0	1	0
512	56	2	59	0	0	1	0	0	4	0	0	67.7966	4	11.5	0	29.1	0	2.8	0	56	104.118	0	1	0	226	0	0	0	0	0	0	1	0	0	1	0	0	0	0	0	0
513	48	2	54	1	0	0	0	0	5	1	0	74.0741	14	12.1	0	37.9	0	5.08	0	65	89.9186	0	0	1	245	0	0	0	0	0	0	1	0	0	1	1	0	0	0	0	0
514	55	1	61	1	0	0	0	0	4	0	0	65.5738	10	10.1	0	33.8	0	4.21	0	66	96.0399	0	0	0	288	0	0	0	0	0	0	1	0	0	1	0	0	0	0	0	0
515	65	1	70	1	0	0	0	0	8	1	0	57.1429	5	11.6	0	31.5	0	2.94	0	46	139.524	0	1	0	289	0	1	0	1	0	1	1	0	0	1	1	0	0	0	0	0
516	47	2	68	0	0	0	1	0	4	1	0	58.8235	4	9.9	0	32.5	0	2.83	0	60	124	0	1	0	129	0	0	0	0	0	0	1	0	0	1	0	0	0	0	1	0
517	56	2	63	0	0	1	0	0	5	1	0	63.4921	6	11.7	0	33	0	4.09	0	57	109.226	0	1	0	117	0	0	0	0	0	0	1	0	0	1	1	0	0	0	0	0
518	59	1	72	0	1	0	0	0	3	0	0	55.5556	10	13.4	0	36.4	0	2.3	0	162	44.0098	0	0	1	84	1	1	0	1	0	0	0	0	0	0	0	0	0	0	0	0
519	66	1	52	0	0	1	0	0	5	2	0	76.9231	1	10.9	0	30.5	0	4.4	0	56	84.0028	0	1	1	277	0	0	0	1	0	0	0	0	0	0	1	0	0	0	1	0
520	68	1	70	1	0	0	0	0	3	1	0	57.1429	6	10.7	0	29	0	3.16	0	57	108.094	0	1	0	161	0	0	0	0	0	0	1	0	0	1	0	0	0	0	0	0
521	64	2	49	0	0	1	0	0	3	0	0	81.6327	4	12.1	0	20.5	0	1.45	1	45	97.3595	0	1	0	168	0	0	0	0	1	0	1	0	0	1	0	0	0	0	0	0
522	54	1	60	1	0	0	0	0	5	1	0	66.6667	7	14	0	46.6	0	6.13	0	70	90.1153	0	0	1	187	0	1	0	1	0	0	1	0	0	1	1	0	0	0	0	0
523	75	1	58	1	0	0	0	0	4	2	0	68.9655	7	10.8	0	31.4	0	2.38	0	69	66.7942	0	0	1	181	0	0	0	1	0	0	1	0	0	1	0	0	0	0	1	0
524	75	1	39	0	0	1	0	0	5	2	0	205.128	5	12	0	33.9	0	3.61	0	80	38.7378	0	0	1	243	0	0	0	0	0	0	0	0	0	0	0	0	0	0	1	0
525	69	1	57	1	0	0	0	0	4	3	1	70.1754	6	11.5	0	30.1	0	3.52	0	66	74.9611	0	0	1	225	0	0	0	0	0	0	1	0	0	1	1	0	0	0	1	0
526	47	2	54	0	0	1	0	0	3	0	0	74.0741	5	10.7	0	32.8	0	2.35	0	44	134.278	0	1	0	148	0	0	0	0	0	0	1	0	0	1	0	0	0	0	0	0
527	56	2	57	0	0	0	0	1	4	0	0	70.1754	8	11.2	0	28.6	0	3.81	0	53	106.282	0	1	0	210	0	0	0	0	0	0	1	0	0	1	0	0	0	0	0	0
528	54	1	50	0	0	1	0	0	4	1	0	80	6	12.9	0	32.5	0	3.96	0	68	77.3048	0	0	1	154	0	0	0	0	0	0	1	0	0	1	0	0	0	0	1	0
529	61	1	80	1	0	0	0	0	4	1	0	50	5	11.7	0	34.2	0	3.48	0	162	47.6924	0	0	1	181	0	0	0	1	0	0	1	0	0	1	1	0	0	0	0	0
530	48	2	69	1	0	0	0	0	3	0	0	57.971	4	10.5	0	30.5	0	2.5	0	48	155.588	0	1	0	134	0	1	0	0	0	0	1	0	0	1	0	0	0	0	0	0
531	37	2	72	0	0	0	0	1	5	1	0	97.2222	5	12.7	0	31.1	0	3.71	0	39	223.71	0	1	0	341	0	1	0	1	0	0	0	0	0	0	1	0	1	0	0	0
532	55	2	51.5	0	0	0	0	1	4	1	0	77.6699	5	11.8	0	37.6	0	4.15	0	54	95.3704	0	1	0	121	0	0	0	0	0	0	1	0	0	1	0	0	0	0	0	0
533	72	2	44	0	0	1	0	0	5	1	0	90.9091	5	11	0	32.7	0	3.71	0	50	70.4	0	1	1	282	0	1	0	0	0	0	1	0	0	1	0	0	0	0	0	0
535	72	1	50	1	0	0	0	0	6	3	1	200	16	12.1	0	32.1	0	2.81	0	81	51.3146	0	0	1	261	0	0	0	0	0	0	0	0	0	0	1	0	0	0	1	0
536	53	2	52	0	0	1	0	0	4	1	0	76.9231	4	10.3	0	28.3	0	4.27	0	90	59.1373	0	0	1	71	1	0	0	0	0	0	1	0	0	1	0	0	0	0	0	0
537	69	2	61	0	0	0	1	0	4	1	0	65.5738	10	10.9	0	27	0	4.21	0	67	76.0492	0	0	1	215	0	0	0	0	0	0	1	0	0	1	0	0	0	0	0	0
538	57	2	44	1	0	0	0	0	5	2	0	90.9091	14	12	0	47.1	1	3.52	0	39	110.166	0	1	0	261	0	0	0	0	0	0	1	0	0	1	1	1	0	0	0	0
539	83	1	54	0	0	1	0	0	8	4	1	148.148	2	24.6	1	53	1	2.58	0	106	35.4985	0	0	1	18	1	1	0	0	1	0	0	0	0	0	1	1	0	0	0	1
540	63	1	51	0	0	1	0	0	3	0	0	78.4314	3	11	0	34.4	0	3.66	0	109	44.0434	0	0	1	288	0	1	0	0	0	0	1	0	0	1	0	0	0	0	0	0
546	64	2	53	0	0	0	0	1	4	0	0	75.4717	10	11	0	26.4	0	3.04	0	54	87.756	0	1	1	191	0	1	0	1	0	0	1	0	1	1	0	0	0	0	0	0
547	55	1	55	1	0	0	0	0	6	1	0	72.7273	10	11.5	0	32.5	0	3.04	0	101	56.5857	0	0	1	231	0	0	0	0	0	1	0	0	0	0	1	0	0	0	0	0
548	60	1	58	1	0	0	0	0	4	0	0	68.9655	15	12.8	0	31.5	0	4.21	0	46	123.312	0	1	0	256	0	0	0	0	0	0	1	0	0	1	0	0	0	0	0	0
549	52	1	70	0	0	1	0	0	9	1	0	200	15	12.6	0	36.6	0	5.25	0	60	125.509	0	1	0	434	0	0	0	0	0	1	1	0	0	1	1	0	0	0	0	0
550	72	1	49	0	0	1	0	0	6	4	1	81.6327	4	11.7	0	27.9	0	4.42	0	113	36.0473	0	0	1	265	0	0	0	0	0	0	1	0	0	0	1	0	0	0	1	1
551	63	1	53	0	0	1	0	0	4	1	0	75.4717	3	12.3	0	32.9	0	4.47	0	69	72.3043	0	0	1	252	0	0	0	0	0	0	1	0	0	1	1	0	0	0	0	0
552	69	1	65	0	0	1	0	0	3	3	1	61.5385	4	13.1	0	29.6	0	2.35	0	91	61.9979	0	0	1	100	0	1	0	1	0	0	1	0	0	1	0	1	0	0	0	0
553	55	1	61	0	0	1	0	0	4	1	0	65.5738	2	11.2	0	33	0	3	0	74	85.6572	0	0	1	83	1	0	0	0	0	0	0	0	0	0	0	0	0	0	1	0
554	65	2	60	0	0	0	1	0	9	1	0	133.333	5	10.7	0	40.4	0	3.11	0	54	98.0392	0	1	0	288	0	0	0	0	0	0	1	0	0	1	1	0	1	0	0	0
555	64	2	60	0	0	1	0	0	4	0	0	66.6667	4	11.8	0	23.9	0	3.31	0	60	89.4118	0	1	1	121	0	0	0	0	0	0	1	0	0	1	0	0	0	0	0	0
556	70	2	47	0	0	0	0	1	8	3	1	85.1064	8	12.4	0	37.2	0	3.61	0	51	75.8939	0	1	1	208	0	1	0	0	0	0	1	0	0	1	1	0	0	0	0	0
557	70	2	42	0	1	0	0	0	5	2	0	95.2381	9	11.2	0	31	0	2.84	0	59	58.6241	0	1	1	100	0	0	0	0	0	0	1	0	0	1	1	0	0	0	0	0
559	69	1	60	0	0	1	0	0	3	3	1	133.333	16	11.6	0	32.9	0	4.09	0	58	89.7901	0	1	1	127	0	1	0	0	0	0	0	0	0	0	0	1	1	1	0	0
560	60	2	63	0	0	1	0	0	4	2	0	63.4921	4	11.4	0	32.7	0	3.92	0	37	160.254	0	1	0	207	0	0	0	0	0	0	1	0	0	1	1	0	0	0	1	0
561	48	2	59	0	0	0	0	1	7	1	0	67.7966	14	10.7	0	33.4	0	3.39	0	42	152.045	0	1	0	201	0	0	0	1	0	0	1	0	0	1	1	0	0	0	0	0
562	53	1	85	1	0	0	0	0	5	0	0	47.0588	5	11	0	29.5	0	3.15	0	59	153.226	0	1	0	120	0	1	0	0	0	1	1	0	0	1	0	0	0	0	0	0
563	65	2	47	1	0	0	0	0	4	0	0	170.213	6	11.7	0	31.4	0	4.61	0	53	78.2464	0	1	1	280	0	0	0	0	0	0	0	0	0	0	0	0	0	0	0	0
564	51	2	53.6	0	0	1	0	0	4	0	0	74.6269	7	11.1	0	26.9	0	2.87	0	56	100.218	0	1	0	183	0	0	0	0	0	0	1	0	0	1	0	0	0	0	0	0
565	66	1	55	0	0	1	0	0	4	1	0	72.7273	2	11.6	0	34.1	0	3.23	0	74	67.2372	0	0	1	187	0	0	0	0	0	0	0	0	0	0	0	0	0	0	0	0
566	57	1	63	1	0	0	0	0	6	1	0	63.4921	8	13	0	35.3	0	4.19	0	75	85.2323	0	0	1	181	0	1	0	1	0	0	0	0	1	0	1	0	0	0	0	0
567	31	2	63	0	0	0	1	0	4	1	0	63.4921	7	10	0	27.9	0	2.35	0	53	152.431	0	1	0	139	0	0	0	0	0	0	1	0	0	1	0	0	0	0	0	0
568	60	1	51	1	0	0	0	0	4	1	0	78.4314	7	11.1	0	30.1	0	3.27	0	67	74.4444	0	0	1	188	0	0	0	0	0	0	0	0	0	0	0	0	0	0	1	0
569	51	2	55	0	0	0	1	0	4	1	0	181.818	4	12	0	33.6	0	3.35	0	49	117.527	0	1	0	34	1	0	0	0	0	0	1	0	0	1	0	0	0	0	0	0
571	57	2	45	1	0	0	0	0	7	0	0	200	6	11.8	0	30	0	4.4	0	74	59.38	0	0	1	242	0	0	0	0	0	0	1	0	0	0	0	0	0	0	0	0
572	67	1	60	1	0	0	0	0	5	2	0	66.6667	16	12.7	0	30.9	0	5.43	0	47	113.926	0	1	0	71	1	0	0	1	0	0	0	0	0	0	1	0	0	0	0	0
573	31	1	62.2	0	0	1	0	0	4	1	0	64.3087	4	10.3	0	34.2	0	3.57	0	86	96.3752	0	0	0	278	0	0	0	0	0	0	1	0	0	1	0	0	0	0	1	0
574	52	1	75	1	0	0	0	0	4	0	0	53.3333	6	10.9	0	26.7	0	3.19	0	49	164.662	0	1	0	233	0	0	0	0	0	1	0	0	0	0	0	0	0	0	0	0
575	56	1	59	0	0	0	0	1	6	2	0	67.7966	7	11.1	0	34.2	0	2.84	0	81	74.7985	0	0	1	160	0	0	0	0	0	0	1	0	0	1	0	0	0	0	1	0
576	64	1	52.5	0	0	1	0	0	4	3	1	190.476	4	10.8	0	34.8	0	2.78	0	70	69.6822	0	0	1	190	0	0	0	0	0	0	1	0	0	1	1	0	0	0	1	0
577	64	2	69	0	0	0	1	0	5	2	0	57.971	3	12.2	0	33.9	0	4.4	0	107	57.6581	0	0	1	125	0	0	0	0	0	0	1	0	0	1	0	0	0	0	0	0
578	49	1	51	0	0	1	0	0	4	0	0	78.4314	4	11.2	0	32.6	0	3.92	0	70	81.0513	0	0	1	249	0	0	0	0	0	0	1	0	0	1	0	0	0	0	0	0
579	52	2	53	0	0	0	0	1	6	0	0	75.4717	5	11.3	0	35.4	0	3	0	51	107.589	0	1	0	196	0	0	0	0	0	0	1	0	0	1	0	0	0	0	0	0
580	60	1	73	0	0	0	0	1	6	0	0	54.7945	15	11.9	0	29.2	0	3.35	0	62	115.151	0	0	0	63	1	1	0	0	0	0	0	0	0	0	0	0	0	0	0	0
581	69	1	61	1	0	0	0	0	3	3	1	65.5738	1	11.8	0	35.6	0	3.43	0	70	75.6374	0	0	1	139	0	0	0	0	0	0	1	0	0	1	1	0	0	0	1	0
582	64	2	42	0	0	0	1	0	10	3	1	190.476	3	12.9	0	26.2	0	1.58	1	68	55.2249	0	0	1	109	0	0	0	0	0	0	0	0	0	0	1	0	0	0	0	1
583	63	1	54	0	0	1	0	0	5	0	0	74.0741	8	11.7	0	31.7	0	5.95	0	124	40.993	0	0	1	248	0	1	0	0	0	0	1	0	0	1	0	0	0	0	0	0
584	72	2	41	0	0	1	0	0	5	1	0	97.561	4	12.3	0	36.4	0	4.34	0	49	66.9388	0	1	1	221	0	1	0	0	0	0	1	0	0	1	0	0	0	0	0	0
585	66	1	53	0	0	1	0	0	4	2	0	75.4717	3	11.8	0	31.1	0	3.71	0	60	79.9104	0	1	1	343	0	0	0	1	0	0	0	0	0	0	0	0	0	0	1	0
586	77	2	48	0	0	0	1	0	4	1	0	166.667	2	10.6	0	30.3	0	2.84	0	71	50.1077	0	0	1	130	0	0	0	0	0	0	0	0	0	0	0	0	0	0	0	0
587	64	1	65	0	0	0	1	0	7	2	0	61.5385	6	14.8	0	32.9	0	3.61	0	84	71.8943	0	0	1	373	0	0	0	0	0	0	0	0	0	0	1	0	0	0	0	0
588	63	1	50	1	0	0	0	0	5	1	0	80	7	13.8	0	30.7	0	4.68	0	79	59.5772	0	0	1	235	0	1	0	0	0	1	1	0	0	1	1	0	0	0	0	0
589	68	1	70	1	0	0	0	0	3	1	0	57.1429	6	11.1	0	25	0	4.61	0	57	108.094	0	1	0	104	0	0	0	0	0	0	1	0	0	1	0	0	0	0	0	0
591	47	2	58	0	0	1	0	0	3	1	0	68.9655	3	11.5	0	33.3	0	2.9	0	44	144.225	0	1	0	155	0	0	0	0	0	0	1	0	0	1	1	0	0	0	0	0
592	59	2	62	1	0	0	0	0	9	1	0	129.032	23	11.9	0	31.7	0	5.25	0	43	137.401	0	1	0	48	1	1	0	0	0	1	1	0	0	0	1	0	0	0	0	0
593	44	2	64	0	0	0	0	1	4	0	0	62.5	4	11.3	0	26.4	0	2.72	0	69	104.757	0	0	0	224	0	0	0	0	0	0	1	0	0	1	0	0	0	0	0	0
594	77	1	60	1	0	0	0	0	9	2	0	200	13	12.6	0	28.1	0	5.16	0	173	26.7111	1	0	1	159	0	1	0	1	0	0	0	0	0	0	0	0	0	0	0	0
595	55	2	55	0	0	1	0	0	4	0	0	72.7273	4	11.7	0	35.8	0	3.96	0	47	117.021	0	1	0	237	0	0	0	0	0	0	1	0	0	1	0	0	0	0	0	0
596	45	1	53	1	0	0	0	0	10	4	1	150.943	8	10.7	0	34.1	0	3.14	0	112	54.9576	0	0	1	232	0	0	0	0	0	0	1	0	0	1	1	0	1	0	1	0
597	56	1	66	0	0	1	0	0	4	1	0	60.6061	5	9.5	0	29.8	0	3.96	0	94	72.1011	0	0	1	86	1	0	0	0	1	0	0	0	0	0	0	0	0	0	0	0
598	61	1	75	0	0	1	0	0	3	0	0	53.3333	5	10.9	0	33.4	0	3.29	0	91	79.5964	0	0	1	133	0	1	0	0	0	0	1	0	0	0	0	0	0	0	0	0
599	72	1	51	1	0	0	0	0	4	1	0	78.4314	2	10.7	0	32	0	3.9	0	84	50.4715	0	0	1	201	0	0	0	0	0	0	0	0	0	0	0	0	0	0	0	0
600	62	1	64	1	0	0	0	0	4	0	0	62.5	6	9.9	0	33.1	0	4.95	0	82	74.423	0	0	1	425	0	1	0	0	0	0	1	0	0	0	0	0	0	0	0	0
601	52	1	60	1	0	0	0	0	4	0	0	66.6667	6	11.3	0	36.1	0	3.96	0	109	59.2181	0	0	1	81	1	0	0	0	0	0	0	0	0	0	0	0	0	0	0	0
602	50	2	55	0	0	0	0	1	4	0	0	72.7273	3	12.4	0	22	0	3.55	0	46	126.598	0	1	0	303	0	0	0	0	0	0	0	0	0	0	0	0	0	0	0	0
603	58	1	59	0	0	1	0	0	7	0	0	67.7966	5	10.7	0	25.1	0	2.41	0	60	98.5738	0	1	0	87	1	1	0	0	1	0	0	0	0	0	0	0	0	0	0	0
604	68	2	54	0	0	1	0	0	4	0	0	74.0741	3	11	0	26	0	2.36	0	53	86.3041	0	1	1	181	0	0	0	0	0	0	0	0	0	0	0	0	0	0	0	0
605	51	2	65.5	0	0	0	1	0	7	0	0	61.0687	1	11.6	0	35.2	0	2.96	0	60	114.304	0	1	0	140	0	1	0	0	0	0	1	0	0	1	0	0	0	0	0	0
606	59	1	55	1	0	0	0	0	4	0	0	72.7273	4	10.7	0	29.8	0	3.24	0	69	78.9306	0	0	1	153	0	0	0	0	0	0	0	0	0	0	0	0	0	0	0	0
607	53	1	46	0	0	1	0	0	3	0	0	86.9565	12	12.2	0	33.7	0	3.25	0	59	82.9224	0	1	1	251	0	0	0	0	1	0	1	0	0	0	0	0	0	0	0	0
609	33	2	58	1	0	0	0	0	4	0	0	68.9655	6	10.9	0	32.9	0	4.38	0	44	165.936	0	1	0	226	0	0	0	0	0	0	1	0	0	0	0	0	0	0	0	0
610	54	2	59	0	0	1	0	0	3	1	0	67.7966	7	10	0	29	0	3.75	0	53	112.63	0	1	0	182	0	0	0	0	0	0	0	0	0	0	0	0	0	0	0	0
611	53	1	82	0	0	1	0	0	4	0	0	48.7805	3	11	0	31.8	0	3.75	0	60	145.355	0	1	0	138	0	1	0	0	0	0	1	0	0	1	0	0	0	0	0	0
612	58	2	62	0	0	0	1	0	4	0	0	64.5161	4	11.1	0	32.7	0	5.12	0	64	93.4559	0	0	0	238	0	0	0	0	0	0	1	0	0	1	0	0	0	0	0	0
613	68	1	50	1	0	0	0	0	3	1	0	80	6	12.4	0	31.8	0	5.67	0	105	41.9141	0	0	1	280	0	1	0	0	0	0	1	0	0	1	0	0	0	0	0	0
614	50	1	58	0	0	1	0	0	4	0	0	68.9655	5	11.7	0	30.8	0	6.21	0	89	71.7013	0	0	1	238	0	0	0	0	0	0	1	0	0	1	0	0	0	0	0	0
615	57	1	52	1	0	0	0	0	7	1	0	76.9231	6	14.2	0	39	0	5.04	0	49	107.679	0	1	0	368	0	0	0	0	0	0	1	0	0	1	0	0	0	0	0	1
616	50	2	51	0	0	0	1	0	4	1	0	78.4314	2	11.6	0	33.8	0	4.58	0	48	112.5	0	1	0	150	0	0	0	0	0	0	1	0	0	1	1	0	0	0	0	0
618	52	2	59	0	0	0	1	0	4	0	0	67.7966	4	12	0	39.7	0	3.42	0	46	132.788	0	1	0	183	0	0	0	1	0	0	1	0	0	1	0	0	0	0	0	0
619	54	1	60	0	0	1	0	0	4	0	0	66.6667	6	12.4	0	32	0	3.55	0	88	71.6826	0	0	1	196	0	0	0	0	0	0	1	0	0	1	0	0	0	0	1	0
620	70	1	51	0	0	1	0	0	4	1	0	78.4314	6	10.3	0	30.7	0	2.99	0	57	76.5667	0	1	1	199	0	0	0	0	0	0	0	0	0	0	0	0	0	0	0	0
621	61	1	56	0	0	1	0	0	4	0	0	71.4286	4	10.1	0	25.5	0	3.6	0	70	77.2616	0	0	1	160	0	1	0	1	0	0	1	0	0	1	0	0	0	0	0	0
622	67	1	70	0	1	0	0	0	4	1	0	57.1429	3	12.9	0	29.9	0	5	0	76	82.1966	0	0	1	131	0	1	0	0	0	0	1	0	0	0	0	0	0	0	0	0
623	58	1	55	1	0	0	0	0	4	1	0	72.7273	5	11.1	0	41.5	0	2.73	0	71	77.6542	0	0	1	196	0	0	0	1	0	0	1	0	0	0	1	0	0	0	0	0
624	52	1	70	0	0	1	0	0	4	0	0	57.1429	4	12.3	0	37.7	0	4.58	0	76	99.0863	0	0	0	267	0	1	0	0	0	0	1	0	0	0	0	0	0	0	0	0
625	67	2	72	1	0	0	0	0	11	3	1	166.667	12	10.5	0	26.3	0	4.23	0	64.1	96.4669	0	0	0	433	0	1	1	0	0	0	1	0	0	0	1	1	1	0	0	0
626	55	2	60	0	0	0	0	1	4	1	0	66.6667	3	11.1	0	29.1	0	4.38	0	870	6.89655	1	0	1	293	0	1	1	0	0	0	0	0	0	0	0	0	0	0	0	0
627	56	1	63	0	0	1	0	0	4	0	0	63.4921	4	9.8	0	29.9	0	2.96	0	69	93.76	0	0	0	165	0	0	0	0	0	0	0	0	0	0	0	0	0	0	0	0
628	58	1	60	1	0	0	0	0	4	0	0	66.6667	2	10.8	0	36.8	0	4.25	0	83	72.4659	0	0	1	176	0	1	0	1	0	0	0	0	0	0	0	0	0	0	0	0
629	66	2	63	0	0	0	0	1	4	1	0	63.4921	2	11.4	0	32.1	0	3.96	0	44	124.652	0	1	0	192	0	0	0	0	0	0	0	0	0	0	0	0	0	0	0	0
630	51	2	86	0	0	0	0	1	4	1	0	46.5116	1	11.8	0	35.9	0	3.7	0	46	195.754	0	1	0	227	0	1	0	0	0	0	1	0	0	1	0	0	0	0	0	0
631	61	1	75	0	0	1	0	0	4	1	0	53.3333	3	11.4	0	30.1	0	3.52	0	92	78.7313	0	0	1	136	0	1	0	0	1	0	1	0	0	1	0	0	0	0	0	0
632	38	1	66	1	0	0	0	0	4	0	0	60.6061	3	11.1	0	29.8	0	3.85	0	101	81.4835	0	0	1	242	0	0	0	0	0	0	1	0	0	1	0	0	0	0	0	0
633	70	1	59	0	0	1	0	0	10	2	0	67.7966	12	12.4	0	29	0	4.72	0	63	80.1413	0	0	1	169	0	1	1	1	0	0	0	0	0	0	1	0	0	0	0	0
634	57	1	44	1	0	0	0	0	4	0	0	90.9091	5	11.7	0	33	0	2.56	0	54	82.6768	0	1	1	151	0	0	0	0	0	0	1	0	0	1	0	0	0	0	0	0
635	50	2	67.5	0	0	1	0	0	4	1	0	59.2593	6	9.9	0	24.8	0	3.18	0	40	178.676	0	1	0	197	0	0	0	0	0	0	1	0	0	1	0	0	0	0	0	0
636	65	2	51	0	0	0	1	0	5	1	0	78.4314	14	10.9	0	22.9	0	2.78	0	69	65.2174	0	0	1	125	0	0	0	0	0	0	1	0	0	1	1	0	0	0	0	0
637	47	1	80	1	0	0	0	0	4	0	0	50	5	11.4	0	32.1	0	2.32	0	72	126.324	0	0	0	120	0	1	0	0	0	0	1	0	0	1	0	0	0	0	0	0
638	71	2	52	0	0	0	1	0	4	2	0	76.9231	13	17.6	1	40.5	0	5.77	0	142	29.7266	0	0	1	230	0	1	0	0	0	0	0	0	0	0	0	0	1	0	0	0
639	44	2	65	0	0	0	0	1	4	0	0	61.5385	4	10.4	0	33.4	0	2.73	0	55	133.476	0	1	0	247	0	0	0	0	0	0	1	0	0	1	0	0	0	0	0	0
640	54	2	60	0	0	0	0	1	4	1	0	66.6667	3	11.1	0	35.9	0	3.18	0	49	123.89	0	1	0	279	0	0	0	0	0	0	1	0	0	1	1	0	0	0	0	0
641	70	1	65	1	0	0	0	0	8	3	1	61.5385	5	10.1	0	31	0	3.9	0	65	85.5746	0	0	1	269	0	1	1	1	0	0	1	0	0	1	0	1	0	0	0	0
642	21	2	50	0	0	1	0	0	4	0	0	80	6	12.9	0	36.8	0	5.67	0	47	148.936	0	1	0	303	0	0	0	0	0	0	1	0	0	1	0	0	0	0	0	0
643	60	2	57	0	0	1	0	0	4	0	0	70.1754	5	11.9	0	33.3	0	4.38	0	49	109.484	0	1	0	235	0	0	0	0	0	0	1	0	0	1	0	0	0	0	1	0
644	51	2	55	1	0	0	0	0	4	0	0	72.7273	10	10.7	0	29.6	0	5.04	0	50	115.176	0	1	0	312	0	0	0	0	0	0	1	0	0	1	0	0	0	0	0	0
645	56	2	48.3	1	0	0	0	0	4	1	0	82.8157	11	10.8	0	25.2	0	1.86	1	53	90.0599	0	1	1	207	0	0	0	0	0	0	1	0	0	1	1	0	0	0	0	0
646	47	1	80	1	0	0	0	0	5	0	0	50	8	10.6	0	26	0	3.65	0	106	85.8052	0	0	1	213	0	0	0	0	0	0	1	0	0	1	0	0	0	0	0	0
647	57	2	52	0	0	0	1	0	11	4	1	153.846	25	10.7	0	24.3	0	5.07	0	241	21.0691	1	0	1	203	0	1	1	1	0	0	1	0	0	1	1	0	0	0	0	1
648	64	1	66	1	0	0	0	0	3	0	0	60.6061	16	12.8	0	34.7	0	4.88	0	63	97.3338	0	0	0	113	0	1	0	0	0	0	1	0	0	1	0	0	0	0	0	0
649	48	1	36	0	0	1	0	0	4	1	0	111.111	5	10.8	0	34.5	0	4.31	0	63	64.2683	0	0	1	268	0	0	0	0	0	0	1	0	0	1	1	0	0	0	1	0
650	56	2	52	0	0	0	0	1	4	0	0	76.9231	6	11.6	0	29.6	0	5.04	0	44	116.791	0	1	0	302	0	0	0	0	0	0	1	0	0	1	0	0	0	0	0	0
651	72	1	42	0	0	1	0	0	4	1	0	95.2381	1	13.7	0	27.2	0	4.6	0	66	52.9006	0	0	1	136	0	0	0	0	0	0	1	0	0	1	0	0	0	0	0	0
652	70	1	45	0	0	0	1	0	11	3	1	177.778	4	10.4	0	29.2	0	4.11	0	373	10.324	1	0	1	226	0	1	0	0	0	0	1	0	0	0	1	0	0	0	0	1
653	67	1	74	0	1	0	0	0	4	1	0	54.0541	2	11.4	0	30.6	0	4.44	0	68	97.1164	0	0	0	375	0	1	0	0	0	0	1	0	0	1	0	0	0	0	0	0
654	58	2	72	1	0	0	0	0	4	0	0	55.5556	3	11.2	0	28.8	0	3.34	0	69	100.665	0	0	0	191	0	0	0	0	0	0	1	0	0	1	0	0	0	0	0	0
655	63	2	70	0	0	0	1	0	6	4	1	57.1429	6	10.1	0	30.4	0	3.94	0	182	34.8416	0	0	1	127	0	1	1	1	0	0	1	0	0	1	1	0	0	0	0	0
656	56	1	65	0	0	1	0	0	4	0	0	61.5385	6	10	0	31.2	0	2.89	0	93	71.7722	0	0	1	143	0	0	0	0	0	0	1	0	0	1	0	0	0	0	0	0
657	65	1	65	1	0	0	0	0	4	1	0	184.615	13	12.2	0	32.6	0	5.73	0	69	86.3719	0	0	1	147	0	0	0	0	0	0	1	0	0	1	0	0	1	0	0	0
658	53	1	80	0	0	1	0	0	4	0	0	50	4	11.1	0	31.6	0	3.7	0	61	139.485	0	0	0	158	0	1	0	0	0	0	1	0	0	1	0	0	0	0	0	0
659	69	1	70	1	0	0	0	0	4	2	0	57.1429	14	11.2	0	26.6	0	2.39	0	82	74.0951	0	0	1	120	0	1	0	0	0	0	1	0	0	1	1	1	0	0	0	0
660	55	1	50	0	0	1	0	0	4	0	0	80	4	10.9	0	29.7	0	4.31	0	73	71.1726	0	0	1	170	0	1	0	0	0	0	1	0	0	1	0	0	0	0	1	0
661	54	2	52	0	0	0	1	0	4	1	0	76.9231	9	12	0	30.3	0	4.65	0	65	80.9412	0	0	1	283	0	1	1	0	0	0	1	0	0	1	0	0	0	0	0	0
662	57	2	60.5	0	0	0	0	1	4	1	0	66.1157	8	12.2	0	29.6	0	4.38	0	44	134.265	0	1	0	102	0	0	0	0	0	0	1	0	0	1	1	0	0	0	0	0
663	61	1	54	0	0	1	0	0	4	0	0	74.0741	5	10.2	0	26.7	0	3.46	0	74	70.4751	0	0	1	109	0	1	0	1	0	0	1	0	0	0	0	0	0	0	0	0
664	60	1	73	0	0	0	0	1	3	1	0	54.7945	3	12	0	29.5	0	2.92	0	46	155.204	0	1	0	65	1	1	0	0	0	0	0	0	0	0	0	0	0	0	0	0
665	68	2	54	0	0	1	0	0	4	1	0	74.0741	6	10.4	0	31.4	0	2.92	0	55	83.1658	0	1	1	273	0	0	0	0	0	0	0	0	0	0	0	0	0	0	0	0
666	33	2	56	1	0	0	0	0	4	0	0	71.4286	11	11.3	0	31.3	0	2.71	0	55	128.171	0	1	0	308	0	0	0	0	0	0	1	0	0	1	0	0	0	0	0	0
667	46	2	45	0	0	0	1	0	4	0	0	177.778	5	11.6	0	26.3	0	3.55	0	50	99.5294	0	1	0	230	0	1	0	0	0	0	1	0	0	1	0	0	0	0	0	0
670	66	1	50	0	0	1	0	0	6	3	1	80	14	12.7	0	24.6	0	3.89	0	84.4	53.5927	0	0	1	97	1	1	0	0	0	0	1	0	0	1	1	0	0	0	1	0
671	56	1	62	0	0	1	0	0	4	0	0	64.5161	4	10.5	0	30	0	3.6	0	70	90.9535	0	0	0	175	0	0	0	0	0	0	1	0	0	1	0	0	0	0	1	0
672	35	2	50	0	0	1	0	0	4	0	0	80	5	11.1	0	27.5	0	2.59	0	51	121.107	0	1	0	115	0	0	0	0	0	0	1	0	0	1	0	0	0	0	0	0
673	53	2	60	0	0	1	0	0	4	1	0	66.6667	1	11.2	0	28.7	0	3.85	0	52	118.1	0	1	0	204	0	0	0	0	0	0	1	0	0	1	1	0	0	0	0	0
674	50	1	46	0	0	1	0	0	4	0	0	86.9565	5	10.9	0	40.2	0	3.55	0	71	71.2834	0	0	1	358	0	0	0	0	0	0	1	0	0	1	0	0	0	0	0	0
675	64	2	63	0	0	0	1	0	4	0	0	63.4921	3	10.7	0	31.6	0	4.8	0	67	84.0737	0	0	1	208	0	0	0	0	0	0	1	0	0	1	0	0	0	0	0	0
676	60	1	52.3	0	0	1	0	0	7	0	0	76.4818	2	11.8	0	26.8	0	3.7	0	56	91.3378	0	1	0	210	0	0	0	0	0	0	1	0	0	1	0	0	0	0	0	0
677	69	1	69.1	0	0	1	0	0	4	2	0	57.8871	4	10.8	0	28.8	0	3.6	0	81	74.0454	0	0	1	236	0	0	0	0	0	0	1	0	0	1	0	0	0	0	0	0
678	57	1	60	0	0	1	0	0	6	2	0	133.333	3	12.5	0	24.5	0	3.64	0	66	92.2427	0	0	0	142	0	1	1	0	0	0	1	0	0	1	0	0	1	0	1	0
679	61	1	75	0	0	1	0	0	4	0	0	53.3333	3	10.6	0	29.4	0	3.7	0	100	72.4328	0	0	1	179	0	1	0	0	0	0	1	0	0	1	0	0	0	0	0	0
681	56	2	60	0	0	0	1	0	4	0	0	66.6667	5	11.9	0	25	0	3.9	0	86	68.9466	0	0	1	237	0	0	0	0	0	0	1	0	0	1	1	0	0	0	0	0
682	64	1	51	0	1	0	0	0	7	2	0	78.4314	6	14	0	48.3	1	3.46	0	83	57.089	0	0	1	200	0	1	0	0	0	0	0	0	0	0	1	0	0	0	0	0
683	64	1	65	0	0	0	1	0	7	3	1	61.5385	20	12	0	29	0	4.39	0	100	60.3912	0	0	1	378	0	1	1	0	0	0	1	0	0	1	1	0	0	0	0	0
684	56	1	87	0	0	0	0	1	4	1	0	45.977	11	10.8	0	32.1	0	3.6	0	53	168.566	0	1	0	168	0	0	0	0	0	0	0	0	0	0	0	1	0	0	0	0
685	55	1	72	0	0	1	0	0	4	0	0	55.5556	3	10.9	0	33.3	0	2.92	0	90	83.1296	0	0	1	181	0	0	0	0	0	0	0	0	0	0	0	0	0	0	1	0
686	51	2	86	0	0	0	0	1	4	0	0	46.5116	4	11.4	0	31.2	0	3.8	0	45	200.105	0	1	0	249	0	1	0	0	0	0	1	0	0	1	0	0	0	0	0	0
687	69	2	51	0	0	1	0	0	6	1	0	78.4314	8	13.3	0	29.3	0	4.35	0	112.9	37.7325	0	0	1	203	0	0	0	0	0	0	1	0	0	1	0	0	0	0	0	0
688	58	2	60	0	0	0	1	0	3	0	0	66.6667	6	10.5	0	30.6	0	3.14	0	49	118.127	0	1	0	145	0	1	0	0	0	0	0	0	0	0	0	0	0	0	0	0
689	56	2	50	1	0	0	0	0	1	0	0	80	1	11.7	0	30.3	0	3.55	0	47	105.131	0	1	0	198	0	0	0	0	0	0	1	0	0	1	1	0	0	0	0	0
690	55	1	55	1	0	0	0	0	7	1	0	145.455	1	11.8	0	31.7	0	3.16	0	80	71.4395	0	0	1	237	0	1	0	0	0	0	1	0	0	1	1	0	0	0	0	0
691	21	2	53	0	0	1	0	0	4	1	0	75.4717	5	11.5	0	30.2	0	3.13	0	57	130.175	0	1	0	269	0	0	0	0	0	0	1	0	0	1	1	0	0	0	0	0
692	64	2	48	0	0	0	0	1	4	0	0	83.3333	1	12.1	0	28.1	0	2.41	0	70	61.3109	0	0	1	105	0	1	0	0	0	0	1	0	0	1	0	0	0	0	0	0
693	68	1	50.6	1	0	0	0	0	4	0	0	79.0514	7	11.1	0	31.6	0	4.51	0	109	40.8605	0	0	1	159	0	1	0	0	0	0	0	0	0	0	0	0	0	0	0	0
694	66	1	57	1	0	0	0	0	3	1	0	70.1754	14	12.2	0	30.3	0	5.73	0	59	87.398	0	1	1	187	0	0	0	1	0	0	1	0	0	1	1	0	0	0	0	0
695	61	1	55	0	0	1	0	0	4	0	0	72.7273	14	10.6	0	28.3	0	3.9	0	71	74.8132	0	0	1	154	0	1	0	1	0	0	1	0	0	1	0	0	0	0	0	0
697	80	1	55	0	0	0	0	1	4	2	0	72.7273	12	13.2	0	30.2	0	4.08	0	62	65.0682	0	0	1	160	0	0	0	0	0	0	1	0	0	1	1	0	0	0	0	0
698	66	2	55	1	0	0	0	0	7	3	1	72.7273	24	12	0	20.2	0	2.63	0	69	69.3947	0	0	1	48	1	0	0	1	0	0	1	0	0	1	1	0	0	0	0	0
699	38	1	65.4	1	0	0	0	0	4	0	0	61.1621	3	11.1	0	30.3	0	4.72	0	95	85.8422	0	0	1	327	0	0	0	0	0	0	1	0	0	1	0	0	0	0	0	0
700	50	2	62.5	0	0	1	0	0	4	0	0	64	7	10.4	0	23.3	0	3.75	0	41	161.406	0	1	0	323	0	0	0	0	0	0	1	0	0	1	0	0	0	0	0	0
701	55	1	62	0	0	1	0	0	4	0	0	64.5161	7	10.6	0	24.3	0	4.26	0	79	81.5512	0	0	1	228	0	0	0	0	0	0	1	0	0	1	0	0	0	0	0	0
702	70	1	64	1	0	0	0	0	8	3	1	62.5	6	10.9	0	28.7	0	4.14	0	81	67.6145	0	0	1	259	0	1	1	1	0	0	1	0	0	1	0	1	0	0	0	0
703	56	1	75	0	0	1	0	0	4	0	0	53.3333	6	11.4	0	29.1	0	5.53	0	93.2	82.6364	0	0	1	41	1	0	0	0	0	0	1	0	0	1	0	0	0	0	1	0
704	48	1	54	0	0	1	0	0	4	0	0	74.0741	4	11.1	0	33.9	0	2.75	0	81	74.9796	0	0	1	213	0	0	0	0	0	0	1	0	0	1	0	0	0	0	0	0
705	48	1	40	0	0	1	0	0	4	1	0	100	3	10.8	0	32.4	0	4.53	0	59	76.2505	0	1	1	326	0	0	0	0	0	0	1	0	0	1	1	0	0	0	1	0
706	43	2	62	0	0	0	0	1	4	0	0	64.5161	3	10.8	0	30.2	0	2.72	0	59	119.92	0	1	0	292	0	0	0	0	0	0	1	0	0	1	0	0	0	0	0	0
708	57	1	52	1	0	0	0	0	7	3	1	76.9231	6	12.6	0	31.5	0	5.16	0	51	103.457	0	1	0	477	0	0	0	0	0	0	0	0	0	0	1	0	0	0	0	0
709	47	2	41	1	0	0	0	0	4	1	0	97.561	7	10.7	0	34.5	0	2.51	0	55	81.5615	0	1	1	246	0	0	0	0	0	0	1	0	0	1	1	0	0	0	0	0
710	61	1	75	0	0	1	0	0	4	0	0	53.3333	3	11	0	29.1	0	3.13	0	94	77.0561	0	0	1	160	0	1	0	0	0	0	1	0	0	1	0	0	0	0	0	0
711	55	2	57	0	0	0	0	1	4	0	0	70.1754	2	13.1	0	29	0	6.81	0	49	116.327	0	1	0	376	0	0	0	0	0	0	1	0	0	1	0	0	0	0	0	0
712	55	2	60	0	0	0	0	1	4	2	0	66.6667	3	10.7	0	31.5	0	5.52	0	867	6.92042	1	0	1	197	0	0	0	0	0	0	0	0	0	0	0	0	0	0	0	0
713	51	1	52	0	0	1	0	0	3	1	0	76.9231	4	13	0	25.7	0	3.05	0	67	84.4433	0	0	1	296	0	0	0	0	0	0	0	0	0	0	0	0	0	0	0	0
714	65	2	42	0	0	0	1	0	3	1	0	95.2381	4	12.4	0	25.1	0	2.3	0	40	92.6471	0	1	0	106	0	1	0	0	0	0	0	0	0	0	0	0	0	0	0	0
715	71	2	55	0	0	0	1	0	5	2	0	192.727	4	11.7	0	31.9	0	3.41	0	138	32.3529	0	0	1	150	0	1	0	0	0	0	0	0	0	0	0	0	1	0	0	0
716	51	1	85	0	0	0	0	1	4	1	0	47.0588	4	10.4	0	30.2	0	3.5	0	75	123.309	0	0	0	138	0	0	0	1	0	0	1	0	0	1	0	0	0	0	0	0
717	67	1	71	0	1	0	0	0	4	1	0	56.338	4	10.7	0	30.7	0	3.01	0	66	96.0028	0	0	0	272	0	1	0	0	0	0	0	0	0	0	0	0	0	0	0	0
718	46	2	56	0	0	1	0	0	7	0	0	71.4286	10	11.1	0	29.7	0	3.33	0	52	119.095	0	1	0	239	0	1	0	0	0	0	1	0	0	1	0	0	0	0	0	0
719	65	1	58	1	0	0	0	0	4	1	0	68.9655	9	10.7	0	28.4	0	3.61	0	69	77.0703	0	0	1	373	0	1	0	1	0	0	0	0	0	0	0	0	0	0	1	0
720	43	1	75	1	0	0	0	0	3	0	0	53.3333	9	10.1	0	27.3	0	3.9	0	81	109.798	0	0	0	195	0	0	0	0	0	0	1	0	0	1	0	0	0	0	0	0
721	68	1	60	0	0	1	0	0	3	2	0	66.6667	25	11.3	0	29.7	0	2.94	0	75	70.4156	0	0	1	208	0	0	0	0	0	0	0	0	0	1	1	0	0	0	0	0
722	52	1	61	1	0	0	0	0	7	3	1	65.5738	5	11.9	0	28.4	0	3.69	0	100	65.6235	0	0	1	16	1	0	0	0	0	0	1	0	0	1	1	0	0	0	0	1
723	65	1	45	0	0	1	0	0	7	3	1	88.8889	12	10.9	0	35.5	0	3.09	0	80	51.574	0	0	1	133	0	0	0	0	0	0	1	0	0	1	1	0	0	0	1	0
724	65	1	63	1	0	0	0	0	7	2	0	190.476	27	12.5	0	28.7	0	3.8	0	67	86.2132	0	0	1	235	0	0	0	0	0	0	0	0	0	0	0	0	1	0	0	0
725	66	1	57	1	0	0	0	0	4	1	0	70.1754	20	12.4	0	28.5	0	4.82	0	66	78.1285	0	0	1	159	0	0	0	1	0	0	1	0	0	1	1	0	0	0	1	0
726	51	1	54	0	0	1	0	0	4	1	0	74.0741	4	12.6	0	24.3	0	2.55	0	62	94.763	0	0	0	357	0	0	0	0	0	0	0	0	0	0	0	0	0	0	0	0
727	65	2	45	0	0	0	1	0	4	1	0	88.8889	4	13.3	0	24.2	0	3.75	0	45	88.2353	0	1	1	176	0	1	0	0	0	0	0	0	0	0	0	0	0	0	0	0
728	55	1	63	0	0	1	0	0	4	0	0	63.4921	4	10.9	0	29.1	0	6.05	0	68	96.2714	0	0	0	224	0	0	0	0	0	0	0	0	0	0	0	0	0	0	1	0
729	21	2	55	0	0	1	0	0	4	0	0	72.7273	4	13	0	30.9	0	2.91	0	37	208.108	0	1	0	163	0	0	0	0	0	0	1	0	0	1	1	0	0	0	0	0
730	43	2	61	0	0	0	0	1	4	0	0	65.5738	3	10.1	0	29.4	0	3.28	0	39	178.492	0	1	0	182	0	0	0	0	0	0	0	0	0	0	0	0	0	0	0	0
731	69	1	52	0	0	1	0	0	7	3	1	76.9231	2	11	0	27.5	0	4.62	0	79	57.1322	0	0	1	194	0	0	0	0	0	0	1	0	0	1	1	0	0	0	0	0
732	51	2	86	0	0	0	0	1	4	0	0	46.5116	2	11.1	0	31.4	0	3.69	0	46	195.754	0	1	0	247	0	1	0	0	0	0	1	0	0	1	0	0	0	0	0	0
733	63	2	50	0	0	0	1	0	6	1	0	80	4	11	0	25.4	0	3.55	0	64	70.7721	0	0	1	94	1	0	0	0	0	0	1	0	0	1	0	0	0	0	0	0
734	65	2	51	0	0	0	1	0	3	1	0	78.4314	6	10.6	0	26.7	0	2.32	0	58	77.5862	0	1	1	207	0	1	0	0	0	0	1	0	0	1	1	0	0	0	0	0
735	55	1	50	0	0	1	0	0	4	0	0	80	3	11.5	0	32.4	0	3.46	0	69	75.2985	0	0	1	145	0	1	1	0	0	0	1	0	0	1	0	0	0	0	1	0
736	59	1	53	0	0	1	0	0	3	1	0	75.4717	5	11.2	0	28.6	0	4.46	0	54	97.1883	0	1	0	214	0	0	0	0	0	0	0	0	0	1	1	0	0	0	0	0
737	70	1	60	0	0	1	0	0	5	3	1	66.6667	5	12.9	0	29.7	0	3.33	0	54	95.0829	0	1	0	150	0	1	1	1	0	0	0	0	0	1	1	0	0	0	0	0
738	53	2	62	0	0	0	1	0	4	0	0	64.5161	5	10	0	25.6	0	2.34	0	65	97.629	0	0	0	216	0	1	0	0	0	0	1	0	0	1	0	0	0	0	0	0
739	57	1	60	1	0	0	0	0	4	0	0	66.6667	2	9.9	0	35	0	3.75	0	73	83.3975	0	0	1	141	0	1	0	1	0	0	0	0	0	0	0	0	0	0	0	0
740	47	1	78	1	0	0	0	0	4	0	0	51.2821	8	12	0	30.6	0	2.66	0	70	126.685	0	0	0	143	0	1	0	0	0	0	1	0	0	1	0	0	0	0	0	0
742	62	2	55	0	0	0	0	1	7	1	0	72.7273	17	11	0	30.9	0	3.2	0	50	100.941	0	1	0	180	0	0	0	0	0	0	1	0	0	1	0	0	0	0	0	0
743	50	1	60	1	0	0	0	0	3	0	0	66.6667	2	12.1	0	33.5	0	3.13	0	75	88.0196	0	0	1	106	0	0	0	0	0	0	0	0	0	0	0	0	0	0	0	0
744	64	2	45	0	0	0	1	0	4	0	0	88.8889	5	11.4	0	26.6	0	2.66	0	57	70.5882	0	1	1	123	0	1	0	0	0	0	1	0	0	1	0	0	0	0	0	0
745	64	2	60	0	0	0	1	0	4	0	0	66.6667	4	11.2	0	31.5	0	4.02	0	47	114.143	0	1	0	197	0	1	0	1	0	0	1	0	0	1	0	0	0	0	0	0
746	61	1	57	0	0	1	0	0	4	0	0	70.1754	3	11.2	0	25.9	0	3.01	0	69	79.781	0	0	1	143	0	1	0	1	0	0	1	0	0	1	0	0	0	0	0	0
747	58	2	62	0	0	0	1	0	4	1	0	64.5161	7	11	0	28.5	0	3.41	0	45	132.915	0	1	0	310	0	1	0	0	0	0	1	0	0	1	0	0	0	0	0	0
748	59	1	55	0	0	1	0	0	7	2	0	72.7273	6	15.3	0	25.7	0	2.08	0	62.8	86.7231	0	0	1	388	0	0	0	0	0	0	1	0	0	1	1	0	0	0	1	0
749	38	1	66	1	0	0	0	0	4	0	0	60.6061	3	10.8	0	28.1	0	4.14	0	81	101.603	0	0	0	300	0	0	0	0	0	0	1	0	0	1	0	0	0	0	0	0
750	48	2	47	0	0	0	1	0	7	2	0	85.1064	1	11.7	0	30.9	0	2.91	0	42	121.12	0	1	0	180	0	0	0	0	0	0	1	0	0	1	1	0	0	0	0	0
751	53	2	65	1	0	0	0	0	5	1	0	61.5385	7	14.3	0	29.4	0	3.69	0	88	75.6016	0	0	1	262	0	1	1	0	0	0	1	0	0	1	0	0	0	0	0	0
752	69	1	75	1	0	0	0	0	7	2	0	53.3333	20	11	0	28.8	0	2.32	0	75	86.7971	0	0	1	118	0	1	0	0	0	0	1	0	0	1	1	0	0	0	0	0
753	53	1	83	0	0	1	0	0	4	0	0	48.1928	5	11.3	0	28.4	0	3.6	0	60	147.127	0	1	0	139	0	1	0	0	0	0	1	0	0	1	0	0	0	0	0	0
754	52	1	50	0	0	1	0	0	4	1	0	80	7	11.4	0	28.5	0	3.9	0	54	99.6106	0	1	0	201	0	0	0	0	0	0	1	0	0	1	0	0	0	0	0	0
755	64	2	60	0	0	0	1	0	4	0	0	66.6667	5	12.4	0	32.1	0	5.16	0	72	74.5098	0	0	1	259	0	0	0	0	0	0	1	0	0	1	0	0	0	0	0	0
756	18	1	55	0	0	0	0	1	3	0	0	72.7273	12	11.9	0	30.2	0	3.05	0	63	130.205	0	0	0	152	0	0	0	0	0	0	0	0	0	0	0	0	0	0	0	0
758	55	2	56	0	0	1	0	0	7	1	0	71.4286	18	12.7	0	29.2	0	5.94	0	46	121.739	0	1	0	355	0	0	0	0	0	0	1	0	0	1	1	0	0	0	0	0
759	61	1	75	0	0	1	0	0	4	0	0	53.3333	4	11.4	0	26.7	0	2.88	0	87	83.256	0	0	1	134	0	1	0	0	0	0	1	0	0	1	0	0	0	0	0	0
761	60	2	68	0	0	0	1	0	4	0	0	58.8235	3	10.8	0	30.2	0	3.64	0	58	110.345	0	1	0	170	0	1	0	1	0	0	1	0	0	1	0	0	0	0	0	0
762	57	2	55	1	0	0	0	0	4	0	0	207.273	8	11.9	0	29.5	0	2.3	0	61	88.0424	0	0	1	115	0	0	0	0	0	0	1	0	0	1	0	0	0	0	0	0
763	65	2	57	0	0	1	0	0	4	1	0	70.1754	3	11	0	31.4	0	5.07	0	80	62.8676	0	0	1	164	0	1	0	0	0	0	0	0	0	0	0	0	0	0	0	0
764	68	1	50	1	0	0	0	0	3	1	0	80	13	12.1	0	31.7	0	5.73	0	119	36.983	0	0	1	261	0	1	0	0	0	0	1	0	0	1	0	0	0	0	0	0
765	68	1	60	0	0	1	0	0	4	1	0	66.6667	13	10.5	0	29.1	0	3.13	0	92	57.4041	0	0	1	182	0	0	0	0	0	0	1	0	0	1	1	0	0	0	1	0
766	71	2	53	0	1	0	0	0	5	1	0	75.4717	2	11.2	0	29.1	0	2.66	0	38	113.22	0	1	0	191	0	0	0	0	0	0	1	0	0	1	0	0	0	0	0	0
767	51	1	69	0	0	0	0	1	4	0	0	57.971	3	10.3	0	29.3	0	3.9	0	75	100.098	0	0	0	95	1	0	0	1	0	0	1	0	0	1	0	0	0	0	0	0
768	67	1	66	0	0	1	0	0	7	1	0	60.6061	5	12.2	0	30.4	0	2	0	56	105.178	0	1	0	125	0	1	0	0	0	0	1	0	0	1	0	0	0	0	0	0
769	67	1	70	0	1	0	0	0	4	0	0	57.1429	12	11.9	0	31.7	0	4.67	0	59	105.88	0	1	0	344	0	1	0	0	0	0	1	0	0	1	0	0	0	0	0	0
770	49	2	65	0	0	0	1	0	4	0	0	61.5385	8	10.3	0	29.2	0	3.2	0	54	128.867	0	1	0	155	0	0	0	0	0	0	1	0	0	1	0	0	0	0	0	0
771	55	1	64	0	0	1	0	0	4	0	0	62.5	5	11.7	0	29.5	0	5.73	0	66	100.763	0	0	0	183	0	0	0	0	0	0	1	0	0	1	0	0	0	0	0	0
772	72	1	60	1	0	0	0	0	6	2	0	66.6667	1	12	0	29.2	0	3.2	0	80	62.3472	0	0	1	180	0	0	0	1	0	0	1	0	0	1	0	0	1	0	0	0
773	49	1	61	0	1	0	0	0	4	1	0	65.5738	9	11.7	0	31.8	0	3.96	0	49	138.491	0	1	0	339	0	1	0	0	0	0	1	0	0	1	0	0	0	0	0	0
774	57	2	60	0	0	1	0	0	3	0	0	66.6667	11	12.2	0	28.8	0	3.55	0	50	117.176	0	1	0	262	0	0	0	0	0	0	1	0	0	1	0	0	0	0	0	0
776	58	2	75	0	0	0	0	1	4	0	0	53.3333	2	11.6	0	34.3	0	3.69	0	58	124.746	0	1	0	218	0	0	0	0	0	0	1	0	0	1	0	0	0	0	0	0
777	47	2	43	1	0	0	0	0	4	1	0	93.0233	27	12	0	35.4	0	4.2	0	50	94.0941	0	1	0	130	0	1	0	0	0	0	1	0	0	1	1	0	0	0	0	0
778	51	1	80	0	0	1	0	0	4	0	0	50	1	10.7	0	28.5	0	2.88	0	82	106.148	0	0	0	133	0	0	0	0	0	0	1	0	0	1	0	0	0	0	0	0
779	56	1	86	0	0	0	0	1	4	0	0	46.5116	11	11.3	0	29.8	0	3.55	0	57	154.935	0	1	0	225	0	1	0	0	0	0	0	0	0	0	0	1	0	0	0	0
780	49	2	60	0	0	0	0	1	4	0	0	66.6667	3	11.2	0	24.8	0	2.11	0	62	103.605	0	0	0	168	0	0	0	0	0	0	0	0	0	0	0	0	0	0	0	0
781	50	2	62	0	0	1	0	0	4	0	0	64.5161	6	10.4	0	22.7	0	3.2	0	54	121.569	0	1	0	171	0	0	0	0	0	0	1	0	0	1	0	0	0	0	0	0
783	70	1	63	1	0	0	0	0	8	2	0	63.4921	3	10.8	0	33.4	0	5.16	0	80	67.39	0	0	1	338	0	1	0	0	0	0	1	0	0	1	0	1	0	0	0	0
784	55	1	70	1	0	0	0	0	4	1	0	57.1429	10	9.6	0	25.5	0	3.9	0	74	98.2951	0	0	0	90	1	0	0	0	0	0	1	0	0	1	0	0	0	0	1	0
785	59	1	54	0	0	1	0	0	4	0	0	74.0741	12	12.4	0	28.5	0	4.14	0	53	100.89	0	1	0	179	0	0	0	0	0	0	1	0	0	1	0	0	0	0	0	0
786	43	2	58	0	0	0	0	1	4	1	0	68.9655	2	9.8	0	27.3	0	3.37	0	39	169.713	0	1	0	174	0	0	0	0	0	0	0	0	0	0	0	0	0	0	0	0
787	79	1	55	0	0	0	0	1	7	3	1	145.455	28	14.5	0	28.3	0	4.29	0	63.6	64.4885	0	0	1	225	0	0	0	0	0	0	1	0	0	1	1	1	0	0	0	0
788	61	1	75	0	0	1	0	0	4	0	0	53.3333	6	11.6	0	27	0	2.84	0	84	86.2295	0	0	1	137	0	1	0	0	0	0	1	0	0	1	0	0	0	0	0	0
789	51	2	86	0	0	0	0	1	4	0	0	46.5116	1	11.8	0	36.1	0	3.33	0	43	209.412	0	1	0	261	0	1	0	0	0	0	1	0	0	1	0	0	0	0	0	0
